# Supplementary material for: Resource reallocation under persistent immune activation drives trade-offs between life history and immunity in pirk-deficient Musca domestica
Source: BMC Biol. 2025 Jul 22;23:220. doi: 10.1186/s12915-025-02324-6 (PMC12285093; doi:10.1186/s12915-025-02324-6)
Supplement: Supplementary file 1 — Additional file 1: SI-1, SI-2. SI-1 147 Pirk sequences. SI-2 Multiple sequence alignments of the Pirks. [file 12915_2025_2324_MOESM1_ESM.xlsx]

## Sheet: SI-1
147 Pirk sequences
>XP_021914181.1 uncharacterized protein LOC110827118 [Zootermopsis nevadensis]
MEDECENTSQTFVGNAKKIDLSINSGVLRVIGNNSFVTVTKNVGQIMIIGNKGHVQVTENTGFIGYTGNNGLVEVGTTSKGIGRVVYTGNGGKVKRMKTNGVIGKRDAEKSSTKNPLPPKQEGQPAKKTDVQSELRVNKVEMCINSKSKQGIHKGVTKENISPDKLKRTPMPQVGTCYEVKNVWRQASSKSDEQKKAKIKTIKTSRRKIIQVSNLSNFELENWCLNLAAELIALHD
>XP_033606238.1 uncharacterized protein LOC117282083 [Cryptotermes secundus]
MADVCDGVLQTFVGNGKKIDLFINSGVLRVVGNSCFVTVTRNEGQIVITGNKGHLQVIENRGYIGYTGNRGLVEVGTVSKGIGRVVYTGNGGKVKKMTTNGLDGKCGVEPSGTTNPSPSKQEDAHQGETVGTRNELIVNGVEVCFNSNSKKDSHQGVTKENVNPEKLRRTSRESGNCCCHGSKKIWRQISSKIGEEEAEILTSRLRDLQAVNLTSFELENWCLNLATELISL
>XP_011569132.3 uncharacterized protein LOC105398669 [Plutella xylostella]
MKMYSVVGNKKKVTMTINVSKLKIVGNNCIVRVTSNQGDIEVIGNDCRVEVDDNYGSISLVGGNGLVTVCKRWRGDRVHVIGQTSHLIVDGKKTSNSYEAQLSPFSKDLDDVIESIFSFGFVMR
>XP_013133573.1 PREDICTED: uncharacterized protein LOC106099550 [Papilio polytes]
MKKYSVLGNNKKVTMETNATRLKVVGNNCIVRVTTNRGDLEVIGNDCRVEVNDNYGVINLVGGNGVVAISKRWRGDKVQVVGHNCHTLVDGKEKPQQFYEAQLSPFSKDLDDVIDSIFTFVMR
>XP_013181096.1 PREDICTED: uncharacterized protein LOC106127544 [Papilio xuthus]
MKKYSVLGNKKKVTMETNATRLKVIGNNCIVRVTTNRGDIEVIGNDCRVEVNDNYGVINLVGGNGVVTIGKRWRGDKVQLVGPNCHTLVDGKEKPQQFYEAQLSPFSKDLDDVIDSIFTFVMR
>XP_013200483.1 uncharacterized protein LOC106143057 [Amyelois transitella]
MKAYSVVGNKKKVTMQINASRLKVVGNNCIVRVTCNQGEVEVIGNDCFVEVADNYGNINLVGANGNVSIGKRWKGDKVNLVGPHHLEVAGKKKTVGYEAQLSPMSPFSKDLDDVIESIFTFVMR
>XP_014362704.1 uncharacterized protein LOC106714238 [Papilio machaon]
MKKYSVLGNKKKVTMEINATRLKVVGNNCIVRVTTNRGDIEVIGNDCRVEVNDNYGVINLVGGNGVVTISKRWRGDKVQLVGPNCHTLVDGKEKPQQFYEAQLSPFSKDLDDVIDSIFTFVMR
>XP_021187183.3 uncharacterized protein LOC110373996 [Helicoverpa armigera]
MKKYSILGNKKKVTMEVNPTQLKIVGNNCIIRVSVNHGDIEVVGNDCRVEVTDNYGVINIVGNNGMVIISKRWKGDRVQLLGVGCHLVVAGKEKSTGGYEAQLSPFSKDLDDVIESIFTFVMR
>XP_022820849.1 uncharacterized protein LOC111352537 [Spodoptera litura]
MKKYSILGNKKKVTMEVNPTQLKIVGNNCIVRVSVNHGEIEVIGNDCRIEVSDNHGVINMVGSNGTVIISKRWKGDRVQLVGTSCHLFVAGKERSTGYEAQLSPFSKDLDDVIESIFTFVMR
>XP_023953455.1 uncharacterized protein LOC112057198 [Bicyclus anynana]
MKKYSIVGNKKKVTMENNPTSLKVVGNNCIVRVTGNQGEIEVIGNDCKVDVIDNFGTINLVGSGGIVTINRRWRGDKVNMVGPNCNLMVDGKHKSTTTHEAQLSPFSKDLDDVIESIFSFVMR
>XP_026328748.1 uncharacterized protein LOC113236784 [Hyposmocoma kahamanoa]
MKTYTVVGNKKKVTMEVNGGRLKIVGNSCVVRVSNNQGNIEVIGNDSRVEVADNYGAINLVGNNGLVTVDKRWKGDSVQIIGSHGHIIVKGKEKRPQSFESQLSPFSKELDDVIESIFTFVIR
>XP_026488781.1 uncharacterized protein LOC113395401 [Vanessa tameamea]
MKQYSVLGNKKKVTMEANPTSLKVVGNNCVVRVKINQGEIEVIGNDCRVEVVDNTGIVNLVGSGGKVIITKRWKGDKVSMVGPNCHLMVNGKDKTTPTYEAQLSPFSKELDDVIESIFSFVMR
>XP_026758318.1 uncharacterized protein LOC113517774 [Galleria mellonella]
MKAYSVVGNKKKVTMETNASRLKVVGNNCIIRVATNQGDIEVIGNDCTIEVVNNYGAINLVGANGGVIINKRWNGDKVQLVGHRCCLVVDGQKKPTGPCDAQLSPLTPFSKELDDVIESIFTFVMR
>XP_028178707.1 uncharacterized protein LOC114366119 [Ostrinia furnacalis]
MKVYSVVGNKKKVTMETNGSLLKVVGNNCIVRVSCNHGEIEVIGNDCSVEVRDNYGTIQLVGGNGIVTIVNRWDGDRVQLVGPTNHLTVAGKRKGVPSYEAQLSPFSKNLDDVIESLFTFVMR
>XP_030031757.1 uncharacterized protein LOC115448460 [Manduca sexta]
MKKYSIVGNKKKVTMETNGSLLKVVGNNCIVRVGVNQGDIEVIGNDCRVEVVNNYGVINLVGGNGTVNIDKRWRGDRVNLLGPSCHLMVAGKEKSMPSYEAQLSPFSKDLDDVIESIFTFVMR
>XP_032529944.2 uncharacterized protein LOC116779659 [Danaus plexippus]
MKVYSILGNKKKVTMESNPTRLKVVGNNCIVRVTKNQGEIEVIGNDCKVEVIDNMGNISVVGNGGNVMICKRWKGDKVSLVGPNCHLMVNGKDKTPPTYEAQLSPFSKDLDDVIESIFSFVMR
>XP_034840824.1 uncharacterized protein LOC117996758 [Maniola hyperantus]
MKKYSVVGNKKKVTMESNPTSLKVIGNNCIVRVTSNQGEIEVIGNDCKVDVIENLGTINLVGSGGIVTVHRRWRGDKVSIVGPNCHLMVDGKDKSTTTHEAQLSPFSKDLDDVIESIFSFVMR
>XP_035446234.1 uncharacterized protein LOC118273394 [Spodoptera frugiperda]
MKKYSIVGNKKKVTMEVNPTQLKIVGNNCIVRVSVNHGEIEVIGNDCRIEVSDNHGVINMVGSGGTVIISKRWKGDRVQLVGTSCHLFVAGKERSTGYEAQLSPFSKDLDDVIESIFTFVMR
>XP_038207061.1 uncharacterized protein LOC119828844 [Zerene cesonia]
MKKYSVLGNKKKVTMETNVSRLKVVGNNCIIRVQCNQGDVEVIGNDCRLEIKENYGTVNLVGSGGVITIERRSTGDNVTIVGPNCQLLVDGKEKRLSSYEPQLSPFSKDLDDVIESIFTFVMR
>XP_039764808.1 uncharacterized protein LOC120637188 [Pararge aegeria]
MKKYSIVGNKKKVTMENNPTSLKVIGNNCIVRVTGNQGEIEVIGNDCKIDVTDNFGTINLVGSGGIVTVHRRWTGDNVSMVGPNCHLMVDGKDKSSAPHEAQLSPFSKDLDDVIESIFSFVMR
>XP_041970529.1 uncharacterized protein LOC121726945 [Aricia agestis]
MKKYSVLGNKKKVTMEVNSTLLKVIGNNCIIRVTVNQGEIEVVGNDCRVDVIDNYGSVNLVGSGGVVSIGKRWRGDKVSLVGPDCHVVVDGKEKKSASYEAQLSPFSKDLDDVIESIFTFVMR
>XP_045458650.1 uncharacterized protein LOC123669020 [Melitaea cinxia]
MKKYSILGNKKKVTMETNPTSLKVVGNNCVVRVKINQGEIEVIGNDCQIEVGDNCGTISLVGSGGRVIITKRWKGDKVSTVGPNCHLMVDGKDRTAPAYEAQLSPFSKDLDDVIESIFSFVMR
>XP_045511272.1 uncharacterized protein LOC123706151 [Colias croceus]
MKKYSVLGNKKKVTMETNVSRLKVVGNNCIIRVQCNQGDVEVIGNECRVEIKENYGTVNLVGSGGVITIQRRSTGDNVTIVGPNCQLLVDGKEKRLSSYEPQLSPFSKDLDDVIESIFTFVMR
>XP_045515236.1 uncharacterized protein LOC123708523 [Pieris brassicae]
MKKYSVLGNKKKVTMEVNVARLKVVGNNCIIRVQSNQGDVEVIGNDCRVEIKENYGNVNLVGSGSTITIERRLKGDNVSIVGPNCHLLVDGKEKRLSNYEAQLSPFSKDLDDVIESIFTFVMR
>XP_045768338.1 uncharacterized protein LOC123869451 [Maniola jurtina]
MDDTLRGDSLIATAALARVHDLINNAHSKFKSFTRLKLQEQDVPPNSLFNLLVKVYLSKMKKYSVVGNKKKVTMESNPTSLKVIGNNCIVRVTNNQGEIEVIGNDCKVDVIENLGTINLVGSGGIVTVHRRCRGDKVSMVGPNCHLMVDGKDKSTTTHEAQLSPFSKDLDDVIESIFSFVMR
>XP_047041874.1 uncharacterized protein LOC124645937 [Helicoverpa zea]
MKKYSILGNKKKVTMELNPTQLKIVGNNCIIRVSVNHGDIEVVGNDCRVEVTDNHGVINIVGNNGMVIISKRWKGDRVQLLGAGCHLVVAGKEKSTGGYEAQLSPFSKDLDDVIESIFTFVMR
>XP_047544946.1 uncharacterized protein LOC125077158 [Vanessa atalanta]
MKQYSVLGNKKKVTMEANPTSLKVVGNNCVVRVKINQGEIEVIGNDCRVEVVDNTGTVNLVGSGGKVIITKRWKGDKVSMVGPNCHLMVNGKDKTTPTYEAQLSPFSKELDDVIESIFSFVMR
>XP_047987550.1 uncharacterized protein LOC125227309 [Leguminivora glycinivorella]
MKQYSIVGNKKKVTMETNATRLKVVGNGCVIIVKSNQGHIEVIGNDCKIDVVDNFGTINLVGASGLVTVSKRYKNDDIQLIGASCHLLVDGKQKSTFEPFSAQLSPFSKNLDDVIESIFTFVMR
>XP_049872293.1 uncharacterized protein LOC126371120 [Pectinophora gossypiella]
MKKYSIIGNKKKVTMELNQSRLRIVGNACIVRVAYNHGEIEVVGNDCRVEVTDNYGVINLTGGSGLVTISKRWKGDRVQLCGPSCHLMVDGKDKSDTYEAQLSPFSKDLDDVIESIFSFVMR
>XP_050362234.1 uncharacterized protein LOC126781337 [Nymphalis io]
MKNYSILGNKKKVTMEANPTSLKVVGNNCVVRVKINQGEIEVIGNDCRVEIVDNTGTVNLVGSGGTVVITKRWKGDKVSMVGPNCHLMVNGKDKTAPTYEAQLSPFSKELDDVIESIFSFVMR
>XP_053600086.1 uncharacterized protein pirk [Plodia interpunctella]
MKAYSVVGNKKKVTMQINASRLKIVGNNCIVRVTCNQGEIEVIGNDCFVEVADNYGNINLVGANGEVSIGKRWKGDKINLVGPHRLEVAGKKKTVGYEAQLSPMSPFSKDLDDVIESIFTFVMR
>XP_059059389.1 uncharacterized protein LOC131852691 [Achroia grisella]
MKAYSVVGNKKKVTMDTNATRLKVVGNNCIIRVSINQGEIEVIGNDCTIEVADNYGAINLVGANGGVTIKRRRNGDKVQLVGHRCRLVVDGQRKSTGLCDAQMSPLTPFSKELDDVIESIFTFVMR
>XP_061706859.1 uncharacterized protein LOC133517562 [Cydia pomonella]
MKQYSIVGNKKKVTMETNATRLKVVGNGCVIIVKSNQGHIEVIGNDCKIDVVDNYGTINLVGASGLVTVSKRYKNDDIQLIGASCHLLVDGKEKATFEPFSAQLSPFSKNLDDVIESIFTFVMR
>XP_063529977.1 uncharacterized protein LOC134741136 [Cydia strobilella]
MKQYSIVGNKKKVTMETNATRLKVVGNGCVIIVKSNQGHIEVIGNDCKIDVVDNFGTINLVGASGLVTVSKRYKNDDIQLIGASCHLLVDGKEKSTFEPFSAQLSPFSKNLDEVIESIFTFVMR
>XP_063839285.1 uncharacterized protein LOC135088366 [Ostrinia nubilalis]
MKVYSVVGNKKKVTMETNGSLLKVVGNNCIVRVSCNHGEIEVIGNDCSVEVRDNYGTIQLVGGNGIVTIVNRWDGDRVQLVGPTNHLTVAGKRKGVPSYEAQLSPFSKNLDDVIESLFTFVMR
>XP_049762439.1 uncharacterized protein LOC126088346 [Schistocerca cancellata]
MAPTATASVIVGNGRSLRYDTNSGILQIVGNGNKIRVRSNSGCIQVTGNDSRVLVEQNGGSVCYTGNGGKVRVVATVGGGCVTYTGSGGRVKAPVATPAPESFEDRVSQDIEGGVGRDFAQLLLVFVPGTDRVEADADISDASISAELLLVLVWLLLV
>XP_049816402.1 uncharacterized protein LOC126263355 [Schistocerca nitens]
MAPTATASVIVGNGRSLRYDTNSGILQIVGNGNKIRVRSNSGCIQITGNDSRVLVEQNGGSVCYTGNGGKVRVVATVGGGCVTYTGSGGRVKAPAAVAAPQSFEDKVSKDVDSGVGRDFAQLLIVFLPGADRAEADADVSDASIAAELLLMLVWLLLA
>XP_049831510.1 uncharacterized protein LOC126272609 [Schistocerca gregaria]
MAPTATASVVVGNGRSLRYDTNSGILQIVGNGNKIRVRSNSGCIQVTGNDSRVLVEQNGGSVCYTGNGGKVRVVATVGGGCVTYTGSGGRVKAPAAAAAVATPAPAASATTAPRAPVSPPAAAAPTVTTTRRFKSRSMTPKEQATFASAFHIHDQCLQFVVGGLVIVS
>XP_049964038.1 uncharacterized protein LOC126484533 [Schistocerca serialis cubense]
MAPTATASVIVGNGRSLRYDTNSGILQIVGNGNKIRVRSNSGCIQITGNDSRVLVEQNGGSVCYTGNGGKVRVVATVGGGCVTYTGSGGRVKAPAAVAAPAAAAPAASTPTAPRAPVSPPGAAAPTVTTTRRFKSRSMTPKEQATFASAFHIHDQCLQFVVGGLVFVS
>XP_063233667.1 uncharacterized protein LOC134537303 [Bacillus rossius redtenbacheri]
MAHLGTASGSLFSGDGRKIRVRTNHGLLHVCGDRTRLKVEVNLGTIVYTGRRGRVEVARNLGCVRYLGDGGVVQVGRASAGAVVYSGSGGSVLCPGELPPGLPAWCGLLTRASGPEP
>XP_017787045.1 PREDICTED: uncharacterized protein LOC108569850 [Nicrophorus vespilloides]
MVVKMSESSAKAASQTAPLMGNNQEINLKNNTSNLVVIGNYNSISLESNELSVQVIGDECTLNVANGSGRIKYIGNNGSIFLGDSVTKDLVTSIGNNNKIISKNQTSKPKKHSKQHKTQLKYININHFSG
>XP_022901822.1 uncharacterized protein LOC111414659 [Onthophagus taurus]
MVVPTDRVSSYEKKSSSNKFVGNSQSVTISENVSVIKVIGNLCTINVFRNDGCIKIVGDGCKVSVQSGCGRINYVGNNGYIELGDHFDERNIQYVGNNGKIFQKVQGKLEEKSFCATKNSVSVNNVVNLNNQSSIHLGYSRKINVPYYEISIANLKIHKKR
>XP_030751347.1 uncharacterized protein LOC115878866, partial [Sitophilus oryzae]
RIAVVSFDWCLVSKFSTMVVPVPATNLSKTKKIVGNNLNLSFSTNLCTIVVIGNNCSLKIADNFGVVKVVGNNCVITIGNCSGSVKYVGNNGKITLNCKVKEGAVSYSGNNGFVTTKNGSSAQNLEPSTEYSNYGTSSVILGNIISCTVNNNWSKLVGSYGLTLVKKNDTKTKFNNITISI
>XP_031344768.1 uncharacterized protein LOC116171875 [Photinus pyralis]
MVVPIPSDGKSRQPRAKSKQYVGNDLVINLQENNAGITVIGNECRIHIGVNNGRLKVVGNSCRVDVSGGDGEITYNGNDGRIKLGPLMDVDRVTYFGNCGRIAKGGATIACAKPEDGSAQGNRDWLNRGSGKCFHVDSQKHKHFSSGLSTYSLGIPGVVMSTQILQSVRKRR
>XP_050510464.1 uncharacterized protein LOC126887146 [Diabrotica virgifera virgifera]
MVVPVERKVGRVLEKPKQFVGNNLTLNIDENKSSICLTGNNCKVTLAENNGKLQVVGDNCEIVVRKGNGNIKYVGNCGKIVLGLGVSSENVNYIGNRGNVTSVNPNGSSELQDISFGVSESNHRRNTNKFVKDGTRNLTVRNANMIQVTSSAVPKNFELPLPFVRLPGNLLRR
>XP_056647024.1 uncharacterized protein LOC130451797 [Diorhabda sublineata]
MVVTIERVRLSKPKQYVGNNLTLNINENESTIMLTGNNCKVTLGENHGDVLIVGNNCELIVLKGSGNIKYVGNCGKIVLGSGVSSKNVDYIGNGGNVTSASDFTENTSAKINKKTSKFINIGNVKTVRINSETRGKSTLKPLNIKNVNMVSVTSALHVPENFEIPLPMVRGRTKK
>XP_057654343.1 uncharacterized protein LOC130892761 [Diorhabda carinulata]
MVVPIERVRLSKPKQYVGNNLTLNINENESTIMLTGNNCKVTLGENHGDVLIVGNNCELIVLKGSGNIKYVGNCGKIVLGSGVSSKNVDYIGNEGNVTSVSDFTENTSAKVNKKTNKFINIGNVKTVRINSETRGKSTFKPLNIKNVNMVSVTSALHVPENFEIPLPMVRGRTKK
>XP_063918083.1 uncharacterized protein LOC135133560 [Zophobas morio]
MVQVVPDKSSRESKTKKYVGNNLSLSLEGGKRRKLLVVGNGCCVQVKDNLAALKVVGDGCTVHVLSGGGEVVYIGNNGSVYLDQSIDEDVVTYVGSNGKVSSKNGIRRHSSDSDVRNCGQEVKVVNVDGQCNVSLSGVSGVRTSISAKKFAKIASTISLPNIQIHLGK
>NP_611598.1 poor Imd response upon knock-in, isoform A [Drosophila melanogaster]
MGVRVIETDSASDSYDDDECSTCQKEHEQGKSPNKSKKSSTPPETTIYASKDLVGNCKEYRIENNTRDLRIIGNGNRIRIVNNSGQLQVIGNSTRLKIQNNSGALKYTGNDGRIYLGSSSTQQVVDYTGCNGLLKVVKSLDLSGDAKKRPSSRSKNAKPTPTDAGQGKSGGIEIDSNLTIRHGAGNIVIKNAINVSI
>XP_001360374.1 uncharacterized protein LOC4803698 [Drosophila pseudoobscura]
MGVRVIEADSASDSYDDDDCSKCNKEQHKAPNKPKSGNGKRSPSPPEGASYISKDLVGNCKEYRIENNTRDLRIIGNCNRIRIVSNTGYLQVIGNATRLKIQSNSGSIKYTGNDGRIYLGSDSQQQSVDYTGCNGLLKVVKSLDLESSGKKPSKRTHTPKFKETPKQTPSMGIEIDNNLTIVNGVAGNIVIKNAINVSI
>XP_038114083.1 uncharacterized protein LOC6046952 [Culex quinquefasciatus]
MVVPIRESQDVFGNKKRIRIENNRDNLQIIGNQNRILVKANEGTLNVIGNANNVKIMRNCGTLNYVGNQGSIYLSDQSKSVKVNYTGNNAKIRVCDHEQLSDRFR
>XP_001960223.1 uncharacterized protein LOC6494495 [Drosophila ananassae]
MGVRVIETDSASDSYDDDDCSTCQQEEKQQPSKAPNKTKTRSTTTLPDTTTYSSKDLVGNFKEYRIENNTRDLRIIGNGNRIRIVSNSGNLQIIGNATRLKIQSNSGALKYTGNDGRIYLGSNSPQQNVDYTGCNGLLKVVKSLDLSGNGSKKPSKRGQTGKPRETPQTSSSGGIEIDSNLTIVNGVSGNIVIKNAINVSI
>XP_002091500.1 uncharacterized protein LOC6530587 [Drosophila yakuba]
MGVRVIETDSASDSYDDDECSTCQKEQASGKSPNKSKRSSTPPEASVYASKDLVGNCKEYRIENNSRDLRIIGNGNRIRIVNNSGSLQIIGNSTRLKIQSNSGSLKYMGNDGRIYLGSSSTQQVVDYTGCNGLLKVVKSLDLSGDAKRKPSSRSKNPKPTDAGQSQSKSSGIEIDSNLTIQHGAGNIVIKNAINVSI
>XP_001975085.1 uncharacterized protein LOC6548202 [Drosophila erecta]
MGVRVVETDSASDSYDDDECSTCQKEQAQGKSPNKGKRCTTPPEATIYASRDLVGNCKEYRIENNSRDLRIIGNGNRIRIVNNSGRLQIIGNSTKLKIQINSGSLKYTGNDGRIYLGSGSTQQVVDYTGCNGLLKVVKSLDLSGDARKKSSTRSKTTKPTEAGQNKSGGIGIDSNITIQHEAGNIVIKNAINVSI
>XP_001995236.1 uncharacterized protein LOC6568816 [Drosophila grimshawi]
MGVRVIEADSASDSSYDDEECSACKTNHNKSKTTNAKRSSEEESNNVQFGSKDLVGNCKEYRIEHNARDLRIIGNGNRLRIVNNTGNLQIIGNSTRLKIQHNSGTIKYMGNDGRIYLGIDSQQQNVDYIGCNGLLKVVKSLELQSNKTNSKRRSSPKEPKHKESSQSLGVEIDNNLTIVNGIGGNIVIKNAINVSI
>XP_002006534.2 uncharacterized protein LOC6580731 [Drosophila mojavensis]
MGVRVIEADSASDSYDDEECPTCNTNHKSKSSSAKRSTTEPMNIHLGSKDLVGNCKEYRIENNSRDLRIIGNGNRVRIVNNSGSLHIIGNATRLKIQHNAGYIKYTGNDGRIYLGSDSQQQTVDYIGCNGLLKVVNSLQLHGSSSSSSSSSSSKRTPRSQPKVAKDAPPQTNKVPSSPHLDVEIDNNLTIINGIAGNIVIKNAINVSI
>XP_002015844.1 uncharacterized protein LOC6590364 [Drosophila persimilis]
MGVRVIEADSASDSYDDDDCSKCNKEQHKAPNKPKSGNGKRSPSPPEGASYISKDLVGNCKEYRIENNTRDLRIIGNCNRIRIVSNTGYLQVIGNATRLKIQSNSGSIKYTGNDGRIYLGSDSQQQSVDYTGCNGLLKVVKSLDLESSGKKPSKRTHTPKFKETPKQTPSMGIEIDNNLTIVNGVAGNIVIKNAINVSI
>XP_002039795.1 uncharacterized protein LOC6615413 [Drosophila sechellia]
MGVRVIETDSASDSYDDDECSTCQKEHEQGKSPNKSKRSPTPPETTIYASKDLVGNCKEYRIENNSRDLRIIGNGNRIRIMNNSGRLQVIGNSTRLKIQSNSGDLKYTGNDGRIYLGSSSTQQVVDYTGCNGLLKVVKSLDLSGDAKKRPSSRPKNAKPTPTDAGQSKSGGIEIDSNLTIRHGAGNIVIKNAINVSI
>XP_002049076.1 uncharacterized protein LOC6626482 [Drosophila virilis]
MGVRVIEADSASDSYDDDECSACQTSHKNKTSNAKRSTTEPSNMHYGSKDLVGNCKEYRIENNARDLRIIGNGNRVRIVNNTGSLQIIGNSTRLKIQQNSGHIKYTGNDGRIYLGCDSKQQNVDYIGCNGLLKVVKSLQLQGSKRSRSQQLPKGPAATNKANSCPGVEIDNNLTIVNGIAGNIVIKNAINVSI
>XP_002062673.1 uncharacterized protein LOC6639886 [Drosophila willistoni]
MGVRVIEADAASASSDEECSKCQKKQHQEQLEKESPKANKSKRNTQKLPQVGSTFISKDLVGNCKEYRIEHNTKDLRIIGNGNRIRIVENSGNLDIIGNGTKLKIQNNKGSIKYTGNDGRIYLGKESAQQTVNYIGCNGLLKVVKTLDLQGGKENGKPRSKAKSKSPPSSPSANVEIENNLVINGLHGNILVKNAINVSI
>XP_002082517.1 uncharacterized protein LOC6735597 [Drosophila simulans]
MGVRVIETDSASDSYDDDECSTCQKEHEQGKSPNKSKRSPTTPETTIYASKDLVGNCKEYRIENNSRDLRIIGNGNRIRIVNNSGRLQVIGNSTRLKIQNNSGDLKYTGNDGRIYLGSGSTQQVVDYTGCNGLLKVVKSLDLSGDARKRPSSRPKNPKPTPTPTDAGQSKSGGIEIDSNLTIRHGAGNIVIKNAINVSI
>XP_004520263.1 uncharacterized protein DDB_G0271670 [Ceratitis capitata]
MGIAVNDPEDPAGYDCAYERSKEQKARTCNCACSCDSRNASSSSSSSTANSSSSSTTSNSCCSSNNNSHSNCKHIGNTLTLTFANNNSYGPACSYQHSKTEMLSTPSTSAPITRPTRDLIGNSKEYRIESNKSDLRIIGNGNRIRIGCNQGNLQIIGNNTRLKITNNTGGIRYTGNEGRICLGSDSTQQIIDYIGNNGKLKVVKSSEMLSEQSKSHKQKIPKEFGKTEMTANTEKTYCDASAKVNIIVDSGVSATAAATATANSTAFPSYSTPKKVKVKSASYGGDYSAQWRQFSELFEKHGWRNFASASMPNLKSEKVAKNNIGDGKKAEQSTKHSKSSRINAKSCKIDSSINVVSNYGNICIKNAVNVSM
>XP_005188578.1 uncharacterized protein LOC101888609 [Musca domestica]
MGIRVYDSSEMLNMEDYNTSCSCCSCSSTQNTSEQANGTETPLTTTTTTCASKDPCGAYRDIVGNCKEIHMETNTCNLRIVGNNNRIKISMNTGNLLVIGNNNRLKIKSNHGHLKYTGNDGRISLGIESTQQNVNYIGCNGTLKIVKSMKFSKNKSTVSSSHSKKTNCCCCNTSDGANRKTEQDDKQYNGNFKQNSSTTRTTTSASNDKKPKKKSHSYGGANQEYWNMFNTTYDKRKNSLPNLPNSQKFDMTGNKTERVNPTKLNTNIIQTIGDIVIANASNICISPQVTNIITAKAH
>XP_011189800.2 myb-like protein D [Zeugodacus cucurbitae]
MGIPINDPEDPAGYDFGSSKTAKSCICCCSCSSSNNSSGSSDSSSCNNSNSNNCKHSSNAAGATTLTLTFANHNSCGAAANNYQYSKTETLDAPLTATSSSITRQSRDLVGNLKEYRIESNKSDLRIIGNGNRIRIGCNQGNLQIIGNNTRLKITNNTGGIRYTGNEGRICLGSDSTQQSVDYIGNNGKLKVVKAAELLREKIKSHKQKAHKNAETAATTTTASVAAEHSTKVNVEAGNAAASPTHSTPKKVKVKSASFAGDYSAQWRQFNELFEKQGWRNYDCASMPNLKCENAEKANAAADGKKAEQSNSNNSNSGNNGNCNSSRSSQIHTKSCKIDSNINIVSTYGNICIKNAVNVSM
>XP_011200951.2 uncharacterized protein LOC105224538 [Bactrocera dorsalis]
MGIPINDPEDPAGYECNHAISKNSSACKCSCSCSNRQSASNSNSNSSSNDNSSSNGECNSSNSSSCKHTGRTNKAGATTLTLTFANNSSCGAANNYQYCKTETLDAPLKATSITRHTRDLVGNSKEYRIESNKSDLRIIGNGNRIRIGCNQGNLQIIGNNTRLKITKNTGCIRYTGNEGRICLGSDSTQQIVDYIGNNGKLKVVKTAELLSEKIKAHKEKNPKNVEASATVNTTSSAEKCATSAKVNVDDATGSGSAASPSHSTPKKVKVKSASFGGDYSTQWRQFNELFEQHGWRNFDYASMPNLKCEHPVGKEAEQSNSNSRSSKVNTKSCKIDSNINIVSTYGNICIKNAVNVSM
>XP_013117266.2 uncharacterized protein LOC106094586 [Stomoxys calcitrans]
MGIRVFDNNEDVLSDEDCSTCCSCSQATTTTSSGITHKANTSSHLKDKAYWDIVDNCKEVTLESNTSNLRIIGNNNRIYITHNLGNLIIIGNNTRLKVQNNHGQIKYTGNDGRISLGNESTQQMVDYIGCNGTLKIVNAMKFSKGKKCTAQSTVLTKKNKTPACRMYGETTAAATKKTSFCCCCKKHGSERKFVEIPEMKSTSNTKASSANRNPKSKEKSHSYSGPSCHSEQTHWETFSMLFKNMSKNSMPNLNSMGSHTQEVEGAAYCSKPNSAKNIVQTIENIVISNASNICISPYVRNITTQA
>XP_014088607.1 putative uncharacterized protein DDB_G0282133 [Bactrocera oleae]
MGIPVNDPEDPAGYDCNYARSQTANACKCSCCCNNKQSACNSNSSSNSNNSSSNCNSSNVSICKHVGSTNKAAATTLTLTFANNSSCGAANNYQYSKTETLDAPLTATSIARHTKDLVGNSKEYRIESNKSDLRIIGNGNRIRIGCNQGNLQIIGNNTRLKITNNTGGIRYTGNEGRICLGSDSTQQIVDYIGNNGKLKVVKAAELLSEKIKSHKQKSPKNLEASATATTTSSAEKCVTSAKVNVDVATGSESAASPSHSSPKKVKVKSASFGGDYSTQWRQFNELFEQQGWRNFDFSSMPNLKCENHAKADEANAGKKAEQSNNNSRSSKIDTKSCKIDSNINIVSTYGNICINNAVNVSM
>XP_016927986.1 uncharacterized protein pirk [Drosophila suzukii]
MGVRVIETDSASDSYDDDECSTCQKEQQGKPPNKTKRSPSPPEETTIYASKDLVGNCKEYRIENNSRDLRIIGNGNRIRIVNNSGSLQIIGNSTRLKIQSNSGSIKYTGNDGRIYLGSNSSQRVVDYTGCNGLLKVVKSLDLSGDAKKKSSSRPKKPQTTDSSQNRSGGVEIESKFTVQHGAGNIVINNAINVTI
>XP_016947430.1 uncharacterized protein LOC108022807 [Drosophila biarmipes]
MGVRVIETDSASDSYDDDECSTCQKEQQGKSPSKAKRSSCPPEEATIHASRDLVGNCKEYRIENNSRDLRIIGNGNRIRIVSNSGSLQIIGNSTRLKIQSNSGSLKYTGNDGRIYLGSGSAQQVVDYTGCNGLLKVVKSLDLSGDAKKKPSSRSKNPQPAAASQGTSGGVEIESKFTVQHGAGNIVINNAINVSI
>XP_016984461.2 uncharacterized protein LOC108048377 [Drosophila rhopaloa]
MGVRVIETDSASDSYDDDECSTCQKEQGKSPNKTKRSTTPPETTIYASKDLVGNCKEYRIENNSRDLRIIGNGNRIRIVNNSGSLHIIGNATRLKIQSNSGSLKYTGNDGRIYLGSNSTQQVVDYTGCNGLLKVVKSLDLSGGAKKKPSTRSKNPKPTDSNPGGVEIDSNFTIQHGAGNIVIKNAINVSI
>XP_016996502.2 uncharacterized protein LOC108056958 [Drosophila takahashii]
MGVRVIETDSASDSYDDDECSTCQKEQGKSPNKTKRTTAPPEETTIYASKDLVGNCKEYRIENNSRDLRIIGNGNRIRIVSNSGNLQIIGNNTRLKIQSNSGSIKYTGNDGRIYLGSKSTQQVVDYTGCNGLLKVVKSLDLSGDAKKKSSSRSKNPKPTDSQQNKSGGIEIDSNFTIQHGAGNIVIKNAINVSI
>XP_017018884.1 uncharacterized protein LOC108072320 [Drosophila kikkawai]
MGVRVIETDSASDSYDDDDCSTCQKAQGKVPKTKRSTPPPETTIYASKDLVGNHKEYRIENNSRDLRIIGNGNRIRIVSNSGSLQIIGNGTRLKIQSNSGSLKYTGNNGRIYLGSESPQQAVDYTGCNGLLKVVRSLDLSGNKKQKPSTRSPKTQSKPKEASAGIEIDSNLTIEHGVSGNIVIKNAINVSI
>XP_017053694.1 uncharacterized protein LOC108096524 [Drosophila ficusphila]
MGVRVIETDSASDSYDDDECSKCQKEQSKSPNKTKRSSSPPEATIYASKDLVGNCKEYRIENNTKDLRIIGNGNRIRIVNNSGSLQVIGNATRLKIQSNSGSLKYTGNDGRIYLGSDSKQQFVDYIGCNGLLKVVKSLDLSGGAKRKPSNRSKTSKPVDPSQSQSNSGGIEIDSNLTIHNGAGNIVIKNAINVSI
>XP_017079314.1 uncharacterized protein LOC108113276 [Drosophila eugracilis]
MGVRVIETDSASDSYDDDECSSCKKEQSKPPNKTKRIPSPPETTIYASKDLVGNCKEYRIENNSRDLRIIGNGNKIRIINNSGSLQVIGNNTRLKIQSNSGSLKYTGNDGRIYLGSNSTQQFVDYTGCNGLLKVVKSLDLSGDAQKKKASSRTKTPKTTDSDQSTSGSVEIDSNFTIKHGAGNIVIKNAINVSI
>XP_017096466.2 uncharacterized protein LOC108125012 [Drosophila bipectinata]
MGVRVIETDSASDSYDDDECSTCQQEEKQQQGKTPNKTKTRSTTTLPETTSYSSKDLVGNFKEYRIENNTRDLRIIGNGNRIRIVSNTGNLQIIGNATRLKIQSNNGSLKYTGNDGRIYLGSNSPQQNVDYTGCNGLLKVVKSLDLSGSGSKKPSRRSQAGKPRESPQTPSSGGIEIDSNLTVVNGVSGNIVIKNAINVSI
>XP_017120853.1 uncharacterized protein LOC108141803 [Drosophila elegans]
MGVRVIETDSASDSYDDDECSTCHKEQGKPPNKTKRSATPPETTIFASKDLVGNCKEYRIENNSRDLRIIGNGNRIRIVNNSGSLQVIGNATRLKIQTNSGSLKYTGNDGKIYLGSNSTQQVVDYTGCNGLLKVVKSLDLNGGSKKKPSTRSKSTKSTDSIPSQSGGVEIDSSFTIRHGAGNIVINNAINVSI
>XP_017469077.1 PREDICTED: uncharacterized protein LOC108361056 [Rhagoletis zephyria]
MGVPVIDADDLAGYDSSYANSKHNAVHSCNFTCSSSSSSSCSSGSGCGCSNNSDCSSNSSKCSSKCCNKPCAATLTLTFANKQSCGVANDYHYNTTEMLDTPPNATPIARLTKDLVGNSKEYRIENNKCDLRIIGNGNRIRIGSNEGNLQIIGNSTRLKITNNSGSIRYTGNEGRICLGSDSAQQAIDYIGINGKLKVVKTSEMLGEKHEIHKQKIPKETTKATAAATAATSKGKKYEGATTTATTVKHDFPPHSTPKKVKVKSASFAGDYSAQWRQFNELFQKHGWRHFDSASMPNLRSVNAEKTEAGSEDKKAKQSCKKNSTSSKIYAKSCKIDNNINIVSTYGNISIKNAVNVSM
>XP_017836333.1 uncharacterized protein LOC108595583 [Drosophila busckii]
MGVRVIETDSASDSYDDEECSTCNSSHKNKTSHAKRTANTAGSDASSFTLSSRDLVGNCKEYRIENNTRDLRIIGNGNRVRIVNNSGKLQLIGNQNRLKIQQNSGHIKYTGNDGRIYIGSESSQQTVDYIGCNGTLKVVKSLLLQNHKTSKPTKSGKNSTNATPTAKSTVEIGNKLTIVNGIAGNIVIKNAINVSI
>XP_017868951.1 PREDICTED: uncharacterized protein LOC108617620 [Drosophila arizonae]
MGVRVIEADSASDSYDDEECPTCNTNHKSKSSSAKRSTTEPTNIHLGSKDLVGNCKEYRIENNSRDLRIIGNGNRVRIVNNSGSLHIIGNATRLKIQHNAGYIKYTGNDGRIYLGSDSQQQTVDYIGCNGLLKVVNSLQLHGSSSSSKSNSKRTPRSQPKVAKDAPPQPNKAPSSPRLGVEIDNNLTIINGIAGNIVIKNAINVSI
>XP_017960521.1 uncharacterized protein LOC108654030 [Drosophila navojoa]
MGVRVIEADSASDSYDDEECPTCNTNHKSKSSNAKRSATEPTNIHLGSKDLVGNCKEYRIENNSRDLRIIGNGNRVRIANNSGSLHIIGNATRLKIQHNAGYIKYTGNDGRIYLGSDSQQQTVDYIGCNGLLKVVNSLQLHGSSSSSSKSNSKRTPRSQPKVAKDAPPQPNKAPTAPRLGVEIDNNLTIVNGIAGNIVIKNAINVSI
>XP_018799424.1 PREDICTED: uncharacterized protein LOC108975409 [Bactrocera latifrons]
MGIPVNNPEDPAGYDSNYANSKTFSACKCSCSCSNSNCNSSSNDNSSDSGNCNSSKSSSCKHTGCTNKAGATTLTLTFANNSSYGAANNYQCSKTETLDAPLIATSITRHTRDLVGNSKEYRIESNKSDLRIIGNGNRIRIGCNQGNLQIIGNNTRLKITNNTGCIRYTGNEGRICLGSDSTQQIVDYIGNNGKLKVVKAAELLSEKIKSHKQKSQKNVETSATTNTTSSVVKCATSAKVKVDEATGTISAASPSHSTPKKVKVKSASFGGDYSAQWRQFNELFEQHDWRNFDFASMPNLKCEHPVGKEAEQSNNNSRSSKANTKSCKIDNNINIVSTYGNICIKNAVNVSM
>XP_020800282.1 uncharacterized protein LOC110177759 [Drosophila serrata]
MGVRVIETDSASDSYDDDDCSTCQMAQGKAPHSGSNKTKRNTPPPETTIYASKDLVGNHKEYRIENNSRDLRIIGNGNRIRIVSNSGSLQIIGNATRLKIQNNSGSLKYTGNDGRIYLGSESPQQAVDYTGCNGLLKVVRSLDLSGNKKQKPSTRSQKAQNKPKAAPTGIEIDSNLTIEHGVSGNIVIKNAINVSI
>XP_021706092.1 uncharacterized protein LOC110678029 [Aedes aegypti]
MVVPIRELQDVFGNKKRIRIDTNKDNLQIIGNQNRILIKSNEGTLNVVGNLNNVKVMRNSGKINYIGNEGSIYLSDQSKSIKVNYTGNNARIRVCDHEQLLDRFR
>XP_022222981.1 uncharacterized protein LOC111074489 [Drosophila obscura]
MGVRVIEADSASDSYDDDECSTCNKEQCKAPNKAKTGSGKRSPSPQEGASFISRDLVGNCKEYRIENNTRDLRIIGNGNRIRIVSNSGQLQVIGNATRLKIQSNSGSLKYTGNDGRIYLGSNSQQQSVDYTGCNGLLKVVKSLDLDSSGKKHSKRAHTLKSKQTPKQTPSMGIEIENNVTIVNGVAGNIVIKNAINVSI
>XP_023161182.1 uncharacterized protein LOC111592943 [Drosophila hydei]
MGVRVIEADSASDSYDDEECSTCKTNHKSKTSNAKRSTTEPTNLHFGSKDLVGNCKEYRIENNSRDLRIIGNGNRVRIVNNSGSLHIIGNSTRLKIQHNSGYIKYTGNDGRIYLGSDSQQQNVDYIGCNGLLKVVKSLQLHSSKSSSKRTRSQQVPKDTAQPNKAAPPSCLGVEIDNNLTIVNGVAGNIVIKNAINVSI
>XP_023302639.2 putative uncharacterized protein DDB_G0282499 [Lucilia cuprina]
MGVRFFDKENMSNGDDYNSSVNASSNNTNTTRSATCNCNVCSQTRAATAAATTTAATQTCDNSSTPSDNASNLNFQKSGILREIIGNCKEVRIEDNVHNLRIVGNNNRIRISYNVGDITVIGNNTRLKIKINHGLIKYTGNDGRICLGKDSTEQLVDYSGCNGVLKVQNSKKNTAASQVNVDDDDEEAKNNSTSTGTTFINGNFNKNSKNPKQKYAFSDSEVFKCKTDYQNMFSRKKSLPNMSHTKPIFRENQTANRGPQMPKSIIHNFGNIVIANSSNICITPQTYNY
>XP_029720838.1 uncharacterized protein LOC115262585 [Aedes albopictus]
MVVPIREPQDVFGNKKRIRIDTNKDNLHIIGNQNRILIKSNEGTLNVVGNLNNVKVMRNSGKINYIGNEGSIYLSNQSKSIKVNYTGNNARIRVCDHEQLSDRFR
>XP_030387110.1 uncharacterized protein LOC115633776 isoform X1 [Scaptodrosophila lebanonensis]
MNNNRRGNHRQLIADLLQITMGVRVVEADSSSDSFDDDDSCSTCQAKAKTSYPKHTSTAGAKSSFTYANASKDLVGNCKEFRIENNSRNLRIIGNGNRVRILSNTGSLQIIGNNTRLKVQDNSAPIKYTGNDGRIYLGSESKNVAVDYIGCNGILKVVKSMDWQGSQCKTKKQQKNGTQGVGIPAGSPPTARCNSNLKASGTPGVEISNNLTIVNNIGGNIVIKNAINVNM
>XP_030566366.1 uncharacterized protein LOC115766538 [Drosophila novamexicana]
MGVRVIEADSASDSFDDEECSACQTSHKNKTSNAKRSTTEPSNVHYGSKDLVGNCKEYRIENNSRDLRIIGNGNRVRIVNNTGSLQIIGNSTRLKIQQNSGHIKYTGNDGRIYLGCDSKQQNVDYIGCNGLLKVVKSLQLQGSKRSRAQQLPKGPAATNKANSCPGIEIDNNLTIVNGIAGNIVIKNAINVSI
>XP_033151869.1 uncharacterized protein LOC117135616 [Drosophila mauritiana]
MGVRVIETDSASDSYDDDECSTCQKEHEQGKSPNKSKRSPTTPETTIYASKDLVGNCKEYRIENNSRDLRIIGNGNRIRIVNNSGRLQVIGNSTRLKIQSNSGDLKYTGNDGRIYLGSGSTQQVVDYTGCNGLLKVVKSLDLSGDARKRPSSRPKNAKPTPTDAGQSKSGGIEIDSNLTIRHGAGNIVIKNAINVSI
>XP_034108542.1 uncharacterized protein LOC117570796 [Drosophila albomicans]
MGVRVIEADSASDSYDDDECPTCKAENKTKTSHPKRATTEASSTLYASRDLVGNCKEYRIEYNCRDLRIIGNGNRVRIVNNSGNLQIIGNTTRLKIQHNSGHIKYTGNDGRIYLGSDSQQQNVDYIGCNGLLKVVKSLELNSNKSSKRARGQKAPQADTAQSNNCHKMGVEIDNNVTIVNGVSGSIVIKNAINVSI
>XP_034139398.1 uncharacterized protein LOC117590655 [Drosophila guanche]
MGVRVIEADSASDSYDDDDFSTCNKEKSKAPSKAKAGNGGKRSPSPPEGASYIRRDLVGNCKEYRIENNTRDLRIIGNGNRIRIVSNSGYLQVIGNANRLKIQSNSGSLKYTGNDGRIYLGSDSQQQSVDYTGCNGLLKVVKSLDLEGSGKKAPSKRTNTPKNPTSKETPKPTPSMGIEIDNNLTIVNGVAGNIVIKNAINVSI
>XP_034478846.1 uncharacterized protein LOC117785068 [Drosophila innubila]
MGVRVVETDSASDSYDDEECTTCNAKHKNKTNSPKRTTTEATNTTYASRDLVGNCKEYRIENNCRDLRIIGNGNRVRIINNTGNLQIIGNTTRLKIQHNSGHIKYTGNDGRIYLGSQSQQQNVDYIGCNGLLKVVKSLDLHSNKSSKRTPKQKSQKDNTPPQSMGVEIDNNLTIVNGVAGNIVIKNAINVSI
>XP_034650467.1 uncharacterized protein LOC117889992 [Drosophila subobscura]
MGVRVIEADSASDSYDDDDCSTCNKEKSKAPNKAKAGNGGKRSPSPPDGASYISRDLVGNCKEYRIENNTRDLRIIGNGNRIRVVSNSGYLQVIGNANRLKIQSNSGSLKYTGNDGRIYLGSDSQQQSVDYTGCNGLLKVVKSLDLEGSGKKAPSKRTNTPQNPKSKKTSKPTPSMGIEIDNNLTIVNGVAGNIVINVTLMPSM
>XP_036334573.1 uncharacterized protein LOC118745156 [Rhagoletis pomonella]
MGVPVIDADDLASYDSSYANSKHNAVHSCNFTCSSSSSSSCSSGSGSGCSNNSNCSSNSSKCSSKCCNKPCAATLTLTFANKQSCGAANDYHYNTTEMLDTPPNATPIARLTKDLVGNSKEYRIENNKCDLRIIGNGNRIRIGSNEGNLQIIGNSTRLKITNNSGSIRYTGNEGRICLGSDSAQQAIDYIGINGKLKVVKTSEMLGEKHEIHKQKIPKETTKATAAATAATSKGKKYEGATTTATTVKHDFPPHSTPKKVKVKSASFAGDYSAQWRQFNELFQKHGWRHFDSASMPNLRSVNAEKTEAGSEDKKAKQSCKKNSTSSKIYAKSCKIDNNINIVSTYGNISIKNAVNVSM
>XP_037714474.1 uncharacterized protein LOC119550077 [Drosophila subpulchrella]
MGVRVIETDSASDSYDDDECSTCQKEQQGKPPSKTKRSPSPPEETTIYASKDLVGNCKEYRIENNSRDLRIIGNGNRIRIVNNSGSLQIIGNSTRLKIQSNSGSIKYTGNDGRIYLGSSSTQQVVDYTGCNGLLKVVKSLDLSGDAKKKSSSQAKKPQTTDSSQNRSGGVEIESKFTVQHGAGNIVINNAINVSI
>XP_037818163.1 uncharacterized protein LOC119608020 [Lucilia sericata]
MGVRFFDKENMSNGDDYNSSVNTTSSNTTTTRSASCNCNVCSQTRTAAAATTTASTQTCGTSSSSSPTDNASNLNFQKSGILREIIGNCKEVRIEENAHNLRIVGNNNRIRISYNVGDITVIGNNTRLKIKINHGLIKYTGNDGRICLGKDSTEQLVDYSGCNGVLKVQNSKKNAAASQVNVDDNNDDEETKNNTTSTGTTFINGNFNKNSKNPKQKYAFSDSEVFKCKTDYHNMFGRKKSLPNMSHPKSIFSENQTANRGPQMPKSIIHNFGNIVIANSSNICITPQTYTY
>XP_037888195.1 uncharacterized protein LOC119636707 [Glossina fuscipes]
MVVPMYDAVDDCTEEVNEDYKDFVVNRKEIRIVHNVSNLRFIGNGNRIRIENNAGDLLVIGNKTALRVQKNRGRIKYIGNEGRINLGKESIQQSVDYIGCKGILKICDFFLCQKHRQPSDSLNTHAAKARDQTSSKVAKKSQTFGAYHYSLLNQKIDELTIHKKIPVKTISSDLKTNPTIVQNIGNINIENACNIYITSHVDDVMSQIM
>XP_037917642.1 uncharacterized protein LOC119655700 [Hermetia illucens]
MVIAVKTNPLRFMMEKPVNSEEPKSPKKRPEDQQSSDQISVTPTTTGKQEFVGNCKEFRIGNNKNHLKIIGNCNKIRLTHNSGHLEVIGNSTRVKIVKNDGTISYTGNCGKVYLGKGSSNKHVDYIGNNGVLKVVSEENLNIGCKTRAKDCEKVPLGNGGSSVQTEQNESPRSSVKIEAGTTEIHFNPSGGICLQLKNNISIPNLNANCANGGSNSITNSVRIASGTGNIVVNSSYHV
>XP_039449101.1 uncharacterized protein LOC120428187 [Culex pipiens pallens]
MVVPIRESQDVFGNKKRIRIENNRDNLQIIGNQNRILVKANEGTLNVIGNANNVKIMRNCGTLNYVGNQGSIYLSDQSKSVKVNYTGNNAKIRVCDHEQLSDRFR
>XP_039479721.1 uncharacterized protein LOC120444273 [Drosophila santomea]
MGVRVIETDSASDSYDDDECSTCQKEQASGKSPNKSKRSSTPPEATVYASKDLVGNCKEYRIENNSRDLRIIGNGNRIRIVNNSGSLQIIGNSTRLKIQSNSGSLKYMGNDGRIYLGSSSTQQVVDYTGCNGLLKVVKSLDLSGDAKRKPSSRSKNPKPTDAGQSHSQSSGIEIDSNLTIQHGAGNIVIKNAINVSI
>XP_039956977.1 uncharacterized protein LOC120772432 [Bactrocera tryoni]
MGIPVNDPENPAGYDCNYANSKTSSACKCSCSCSNRQSASKSNSNSSSNDNSSSRGNCNSSNSSSCKHTGRTNKSGATTLTLTLANNSSCGAANNYQYSKTETLDAPLTAASITRHTRDLVGNSKEYRIESNKSDLRIIGNGNRIRIGCNQGNLQIIGNNTRLKITNNTGCIRYTGNEGRICLGSDSTQQIVDYIGNNGKLKVVKSAELLSEKIKTHKQKSPKNVEASATANITSNAGKCATSAKVNVDEATGSGSAASPSHSTPKKVKVKSASFGGDYSAQWRQFNELFEQQGWRNFDFASMPNLKCEHAVGKEAEQSNNNSRSSKVNTKSCKIDNNINIVSTYGNICIKNAVNVSM
>XP_043643737.1 uncharacterized protein LOC122613573 [Drosophila teissieri]
MGVRVIETDSASDSYDDDECSTCQKEQASGKSPNKSKRSSTPPEATVYASKDLVGNCKEYRIENNSRDLRIIGNGNRIRIVNNSGSLQIIGNSTRLKIQSNSGSLKYMGNDGRIYLGSSSTQQVVDYTGCNGLLKVVKSLDLSGDAKRKPSSRSKNPKPTDAGQSQSKSTGIEIDSNLTIQHGAGNIVIKNAINVSI
>XP_050326577.1 putative uncharacterized protein DDB_G0282133 [Bactrocera neohumeralis]
MGIPVNDPEDPAGYDCNYANSKTSSACKCSCSCSNRQSASNSNSNSSSNNNSSSRGNCNSSNSSSCKHTGRTNKSGATTLTLTFANNSSCGAANNYQYSKTETLDAPLTAASITRHTRDLVGNSKEYRIESNKSDLRIIGNGNRIRIGCNQGNLQIIGNNTRLKITNNTGCIRYTGNEGRICLGSDSTQQIVDYIGNNGKLKVVKSAELLSEKIKTHKQKSPKNVEASATANITSNAGKCATSAKVNVDEATGSGSAASPSHSTPKKVKVKSASFGGDYSAQWRQFNELFEQQGWRNFDFASMPNLKCEHTVGKEAEQSNNNARSSKINTKSCKIDNNINIVSTYGNICIKNAVNVSM
>XP_052843195.1 uncharacterized protein LOC128256708 [Drosophila gunungcola]
MGVRVIETDSASDSYDDDECSTCHKEQVKPPSKAKRSATPPETTIFASKDLVGNCKEYRIENNSRDLRIIGNGNRIRIVNNSGSLQVIGNATRLKIQSNSGSLKYTGNDGKIYLGSNSTQQVVDYTGCNGLLKVVKSLDLNGGSKKKPSTRSKSAKPTDSIPSQSDGIQIDSSFTIRHGAGNIVINNAINVSI
>XP_053688762.1 eukaryotic translation initiation factor 2-alpha kinase PK4 [Sabethes cyaneus]
MVVPIPETKDVFGNKKRIRIENNQNNLQIIGNQNRILVKANDGTLNVIGNLNNVKIMSNRGKINYIGNEGSIYLSDQSKSMKVNYTGNNARIRICDHEQLSDRFR
>XP_053965390.1 uncharacterized protein LOC128867857 isoform X1 [Anastrepha ludens]
MGVPVIDPEDPAGYDCNYATKASSCNCTCTCRGNGSSSSSSYSASSSYSSSTTYSGSNSNSTSSSGSNSNSSHCCDSSSCSSCSKRNNHPAASTLTLTFANKNSCGAASNYHYSETEILGTPLNAPPIARLTKDLVGNSKEFRIENNKRDLRIIGNGNRIRIGNNHGNLQIIGNSTRLKITNNTGSIRYTGNEGRICLGSDSAQQIVDYIGNNGKLTVVKAPEMLSEKNKIHKQKTPKEIETATVSSTEKKCAVSASDIANGTTTESTQTILPSHSTPKKTKVKSASFGGDYSAQWRKFNELFQKQDWRNFESTSMPNLRTEIGEKPEAGDGKKAEQQSKNGKSRKVNDKTCKIDKNINIVSTYGNICIKNAVNVSM
>XP_054740639.1 serine-rich adhesin for platelets isoform X1 [Anastrepha obliqua]
MGVPVIDPEDPAGYDCNYASKASSCNCTCTCRGNGSSSSSSYSASSSYSSSTTYSGSNSNSTSSSGSNSNSSNCCDSSSSSSCSKRNNHPAATTLTLTFANKNSCGAASNYHYSETELLGTPLNAPPIARLTKDLVGNSKEFRIENNKRDLRIIGNGNRIRIGNNHGNLQIIGNSTRLKITNNTGSIRYTGNEGRICLGSDSAQQIVDYIGNNGKLTVVKAPEMLSEKNKIHKQKTPKETETATVSSTDKKCAVSASDIANGTTTESTQTILPSHSTPKKTKVKSASFGGDYSAQWRKFNELFQKQDWRNFGCTSMPNLKTEIGEKPEAADGKKAEQQSKNDKSRNVNDKTCKIDKNINIVSTYGNICIKNAVNVSM
>XP_055533525.1 eukaryotic translation initiation factor 2-alpha kinase PK4 [Wyeomyia smithii]
MVVPIPETKDVYGNKKRIRIENNQNNLQIIGNQNRILVRANEGTLNVIGNLNNVKIMCNRGKINYIGNEGSIYLSDQSKSMKVNYTGNNAKIRICDHEQLSDRFR
>XP_055597789.1 uncharacterized protein LOC129747540 [Uranotaenia lowii]
MVVPIRESQDLYGNRKRIRIETNRNNLQIIGNQNRILVKANEGTLNVIGNLNNVKIMKNCGKVNYVGNEGSIYLSDQSKSIKVNYTGNNARIRICEHEQLADRFR
>XP_055627441.1 uncharacterized protein LOC129769307 [Toxorhynchites rutilus septentrionalis]
MVVPIRESQDVCGNKKRIRIDINRDNLQIIGNQNRILVKSNEGTLNVIGNLNNVKIMRNYGKINYVGNEGSIYLSDQSKSMNVSYTGNNARIRICDHEQLSDRFRKELGKEPRDVLLFSGATETED
>XP_055692577.1 uncharacterized protein LOC129795376 [Lutzomyia longipalpis]
MVIKMSGSEKMQQRRELIGNRKEFRIEKNDAHLRIVGNDNRILVHHNNGSVDIVGNSSTVKVAQNAGSIQYTGNCGRISLGAGSSNTNVNYTGSGGRMKLIDGTNALWKKKSPNDKKEHRKTSEQARGSSPKIFPDATNVHINTNSANIVINNTIIR
>XP_055705705.1 uncharacterized protein LOC129803280 [Phlebotomus papatasi]
MVIKMSERSKSPMARKEVIGNRKEIRIGKNDAHLRIVGNDNRVLVKFNSGFVDVVGNSSKIKVLRNDGDIQYTGNSGRISLGSDSTNTHVHYTGTDGRLKLVNEEELVMSSKKKSPQSRNVAHEKDSEQKQRNQEKLFPDITNVKINNNSGNIVINNIIIS
>XP_055859364.1 uncharacterized protein LOC129921526 [Episyrphus balteatus]
MGVPVLDSDNVIPKYIGASSEQTSQNQEHTFSKQKALKDIIANCKEFRIDCNRNNLRIIGNGNKVRINRNFGNLDIVGNDTRIKIMNNSGVIKYTGNSGRIYLGSESPQQAVDYIGCNGILKVLNAADIRTNGGLFTDCQEKCKSPSTSSFLSSSSSDTESGSNSSKSLPSFNRFSIRNNISLPNLVYSGSCKKSANITNSINFSCSTGNIIIKNAINVAF
>XP_055920756.1 uncharacterized protein LOC129952272 [Eupeodes corollae]
MGVPIFDGDNVIPMNKCKAESRKELEPKTSKPKPPKDFIGSGKEFRIDCNRNNLRIIGNGNKIRINRNSGNLDIVGNGTRVKILNNSGAIKYTGNSGRIYLGSESPEQAIDYIGCNGILKVLNAADIRSNSDGETDRQEKRKSLSPSPATRYNLSSPKSDTESERNSSPLPLFNRFSVRSNISLPNAVHPNCHPKSARITNCFNLSCSTGNIVIKNAISVSI
>XP_058461152.1 eukaryotic translation initiation factor 2-alpha kinase PK4 [Malaya genurostris]
MVMPIPESKDVFGNRKRIRIENNRNNLQIVGNQNKILIKANEGTLNVIGNLNNVKIMQNYGKINYVGNEGSIYLSDQSKSMKVNYTGNNAKIRICDHDQLSDRFR
>XP_058832267.1 uncharacterized protein LOC131690483 [Topomyia yanbarensis]
MVVPIPETKGVVGNKKRIRIETNRNNLQIVGNQNRILVKANEGTLNVIGNLNNVKIMQNYGKVNYVGNEGSIYLSEKSKSMKVNYTGNNAKIRICDHDQLSDRFR
>XP_059622971.1 uncharacterized protein LOC132266138 [Phlebotomus argentipes]
MVIKISEHNKCSMSRQEIIGNRKEFRIEKNEAHLRIVGNDNRVYIGFNTGFVDIIGNCSRIKVANNGGNVQYTGNCGHISIGCESANTQVKYTGTGGRLKLVKEELLLMSSKRKSTKTTQADKEQQEDEQKKREKQQSLKAKTSKNDDVKIISNSGHIVINKTIFS
>XP_060658048.1 uncharacterized protein LOC132792630 [Drosophila nasuta]
MGVRVIEADSASDSYDDDECPTCKAENKTKTSHPKRATTEASSTLYASRDLVGNCKEYRIENNCRDLRIIGNGNRVRIVNNSGNLQIIGNTTRLKIQHNSGHIKYTGNDGRIYLGSDSQQQNVDYIGCNGLLKVVKSLELNSNKSSKRARGQKAPQADTAQSNNCHKMGVEIDNNVSIVNGVSGSIVIKNAINVSI
>XP_061397944.1 putative uncharacterized protein DDB_G0286901 [Musca vetustissima]
MGIRVYDNNDNMTDCSAESSCCSCTCPTSNEQEQTQHHHNCDHDAAAYKDIVGNCKEIHMDINSCNLRIVGNNNRIKISQNMGNLIVIGNNTRLKIQTNHGHLKYTGNDGRIRLGIESSQQYVNYIGCNGTLKIVKSMKFAKNKTTLNNCCGNSNNSGSNSSSNTKSHISCCCSSSDGVSKNHKTENDDDDKQYLHRNFETNRNSSATPATTTSAKKPKEKSHSYGGSCASNQAYWNMLNSLYDGKRKKSLPNLENLQNFETTTNDKVNSPMLNKQIIQTIGDIVIANASNICISPQVNNTITTKAH
>XP_062133094.1 uncharacterized protein LOC133843511 [Drosophila sulfurigaster albostrigata]
MGVRVIEADSASDSYDDDECPTCKAENKTKTSHPKRATTEASSTLYASRDLVGNCKEYRIENNCRDLRIIGNGNRVRIVNNSGNLQIIGNTTRLKIQHNSGHIKYTGNDGRIYLGSDSQQQNVDYIGCNGLLKVVKSLELNSNKSSKRARGQKVPQADTAQSNNCHKMGVEIDNNVTIVNGVSGSIVIKNAINVSI
>XP_062561282.1 uncharacterized protein LOC134225327 [Armigeres subalbatus]
MVVPIREPQDVFGNKKRIRIDTNKDNLQIIGNQNRILIKSNEGTLNVVGNLNNVKVMRNSGKINYIGNEGSIYLSDQSKSMKVNYVGNNARIRVCNHEQLSDRFR
>XP_063708514.1 uncharacterized protein LOC134837118 [Culicoides brevitarsis]
MVIPIDDSGLSTSEKLSQLPPHTQTSFDTDPGLKLEIQEFVGNHKEFRIETNLIHLRIIGNNNRVILKCNFGKLDVIGHATKVKIHSNSGKINYVGNNGKIYLGRGSKVTNVNYTGNQGSVKLLENADFNTQLRRSNRSSSCDKINRIAANNEKRQKTSTPPPVLPPSSSSSHSHPSSSSVVLINVKNNISLPNIDDLSKATEQKLSARTSFKISNSSTDICVNNFFRKRCT
>XP_064536024.1 uncharacterized protein pirk [Drosophila montana]
MGVRVIEADSASDSYDDEECSACKTSHKNKTSNAKRSTTEPSNVHYGSKDLVGNCKEYRIENNSRDLRIIGNGNRVRIVNNTGSLQIIGNSTRLKIQQNSGHIKYTGNDGRIYLGCESKQQNVDYIGCNGLLKVVKSLQLQGSKRSRAQQLPKSPAPTNKAYSCPGIEIDNNLTIVNGIAGNIVIKNAINVSI
>XP_065073463.1 uncharacterized protein pirk [Ochlerotatus camptorhynchus]
MVVPIREPQDLFGNRKRIRIDTNKNNLHIIGNQNRILVKSNEGTLNVVGNLNNVKVMRNSGKINYIGNEGSIYLSDQSKSMKVNYTGNNAKIRVCDHEQLSDRFR
>XP_065370040.1 uncharacterized protein pirk [Calliphora vicina]
MGVRFYDKENMSTGDDYTTTTTSCNCNTCNSQQTRTTTTSTSAATQTCSSSPDIGNNLNFQKSGILREIIGNCKEVRIEENTHNLRIVGNNNRIRISFNVGDITIIGNNTRLKIKINHGHIKYTGNDGRICLGKDSTEQLVDYSGCNGVLKVQNSKKSSQVNDDEDEEKNKNNPAAGNTSINGKFKNSKKPKEKYASYSGSPSDSEVFKCNTDYNNIFNRKKSMPNITTKPPYSDNLGSKHRAQQQPPKSIVHNFGNIVIANSSNVCITPYSYTY
>XP_067627969.1 putative uncharacterized protein DDB_G0282133 [Eurosta solidaginis]
MGIRVLDGEDPAAYNCTYAQHNKNNSTLTCHCMCSRINSRDCNSSSGRSESSPMSDCSSNNTNSNINTTNVTCTCNTNTTNCCNCCCHKPTPPTLTLIFANNNSSSSTEANKYHYCKTEMLQTPHSDAAAQILTHSTKDLVGNSKEYRIENNKFDLRIIGNSNRIRIGCNQGNLQIIGNCTRLKITNNTGKIRYTGNEGRICLGSDSIQQAVDYIGNNGKLKVVKAAELLNEKYKNHKQKIPKEESVATTTHTSTMSANGAEQKYATSAKITTNGISTTIHTEQSAFSSTYSTPKKLKVKSASFAGVYCAKWQQFNELFKRHDWRDFGSGASMPNLKNNDEYDLKCGFGFGEKSEQNTKHGNGNKKSNKFCRTDNSINIANTYGNICIKNAVNVSI
>XP_068145287.1 uncharacterized protein pirk [Drosophila tropicalis]
MGVRVIEADAASASSDEECSKCHKKQQQQEKDSPKAIKSKRNTQKLPQTGSTYISKDLVGNCKEYRIEHNTKDLRIIGNGNRIRIVENSGNLDIIGNGTKLKIENNNGSIKYTGNDGRIYLGKESVQQTVNYIGCNGLLKVVKTLDLQGGKENGKPRSKAKSKSPPSSPSVNVEIDNNLVINGLNGNILVKNAINVSI
>XP_012233907.1 uncharacterized protein pirk [Linepithema humile]
MTIFHIDDQVEPKRKDERNKSSSVRRRERPSDERGAGNDAGDGIERFHGDGLVVRMHSNHRVLKVTGDGCQVVLSNNSGSVRIVGDGCKLRVKHNVGDIEYTGDGGRILLGSESKGKVKFVGDGGKVIFDSRSEAELNKSSKDRKNGGKIEGIIYACEKIIGATPKCEKCEDDSMPWNEEDQDSAVNDTKEGRREKCGKRNDETRKSDARHPTVTKIITKIRSDGQCVRKRFGNSSLIVNSRNNDRPVAKSSGTLAASSAIE
>XP_011308883.1 uncharacterized protein pirk [Fopius arisanus]
MSKAVMRGDNLRLFLRSNTETLEVLGDGCRVKIVDNTGKIRMIGDGSRLEITGTNCGEIEYRGDGGRIILGPQVSRRNILYIGDGGRVGRHPLVHSGPDIVEKSSGIGFCTTSKIKTTVYTPD
>XP_043272445.1 uncharacterized protein pirk [Venturia canescens]
MNLTRNNKSVKTDEIHSKNGSKSLGRVKTKKLRGDGLILCLENNERDIELSGDGCKLTIAVNSGRIRIHGDGCCLKIQKNSGHIEYRGDGGRVSLGGESTLRKVDYIGDGGKIDIAKEKNHARQCRPVTPVTEDNKDERGGLDFSKKTFLLGDPVRTDNRPNSTIDKNYYSTDEKSFLAFPMRKKAFDDFAKEFLKSRNIDASLGGKKEPEQCIRTTVKTVRIFYDNKHSRTQTKSRTKTKSVRCPSSIET
>XP_068904645.1 uncharacterized protein pirk [Tenebrio molitor]
MGAPVRLKKYVGNNLALTLVGHESKAYLVVGNNCSVKLADNVSSIKIVGDNCTLRVASGGGAVVYVGNNGSVHLDQSIDEDVVTYVGNNGVVSSKDGAIPRHCSDGDVRRCGSSEKVINLDGECNVTVSGVRTCRKLTKLATGSLPNIRIHLGGVSRRTR
>XP_044586409.1 uncharacterized protein LOC123266299 [Cotesia glomerata]
MNIKNQLDSHNISDINNNNVNSSFNNYKSKDRRPIDQSKNGIFYGDNLIIKMEVNHRQLEIIGDGCQVTIVNNHAKIKIIGDGGVLRIIGDNFGDLVYYGDGGKILLGENNNLKKVQYVGDGGQVNNKKIINGLELSVVSGGFQKITGIGTKTTRKLKSPVVKMTTPD
>XP_057322254.1 uncharacterized protein LOC130665730 [Microplitis mediator]
MNINKLYKCHNKCDVDNNNHNIDKEKLKVKKPIDEPCGFFNGDNLIIKMKANHQQLEIIGDGCQLTIINNHGKIKVIGDGGVIKILGDNFGDLVYYGDGGKILLGLSNNFEKVKYVGDGGEVNNKKLIRGLQAKSSSATGYQKISGTGIRTTRALTSQKKITTPD
>XP_046620045.1 uncharacterized protein LOC124305074 [Neodiprion virginianus]
MTITTDTKMTMEKAKELKGDGLRVKLESNDFKLNVRGDGCQVTVAKNCGSIRIVGDGCSVKVNFNGGAIKYEGDGGRIFLGTGSNMESVSYVGNGGRIISGNRGNNRRKEKLVEADVGGGKSDGKGCALSHTDTELENTSNEKKERNGKTFSNAQEKRWERYSRQCMKNSVAKTFTTNQKIPVIVNENFVYRH
>XP_046483881.1 uncharacterized protein LOC124219798 [Neodiprion pinetum]
MTITTDTKMTMEKAKELKGDGLRVKLESNDFKLNIRGDGCQVTVAKNCGSIRIVGDGCSVKVNFNDGAIKYEGDGGRIFLGTGSNMESVSYVGNGGRIISGNRGNNRRKEKLVEADVGGGKSDGKGCALSHTDTELENTSNEKKERNGKTFSNAQEKRWERYSRQCMKNSVAKTFTTNQKIPVIVNENFVYRH
>XP_046426040.1 uncharacterized protein LOC124182599 [Neodiprion fabricii]
MTITTDTKMTMEKAKELKGDGLRVKLESNDFKLNVRGDGCQVTVAKNCGSIRIVGDGCSVKVNFNGGAIKYEGDGGRIFLGTGSNMESVSYVGNGGRIISGNRGNNRRKEKLVEADVGGGKSDGKGCALSHTDTELENTSNEKKERNGKTFSNAQEKRWERYSRQCMKNSVAKTFTTNQKIPVIVNENFVYRH
>XP_043498742.1 putative vacuolar protein sorting-associated protein 13B LOC122522022[Polistes fuscatus]
MKEDRERIRRLKGDGLFVQMDSNNRILEVTGDGCKITMSKNCGSVRVVGDGCLIKVKHNTGDIVYTGDGGRVLLGPKSSKENVQYFGVGGKIILDSESMNSTKNKTTKESSATLKNYLGMDKSKKIIKKTKKVDNCEPSNSDAKQTEMIYNQNCDLRNEIKEKSNCKIQNNEKEMNNAKSSATTIFVTTTTTTTTTTTNNKSGNLFEVNKWFVSPTSVVRSFVENVPTVTVYKKKASKNTTKK
>XP_031833914.1 uncharacterized protein LOC116427561 [Nomia melanderi]
MGAGARSSVEKIRGDGLCLRIASNERALEIIGDGCSVALGKNSGSVSVIGDGCRLRIDLNHGDVEYTGDGGRVVLGPKSTRNKVKYVGDGGRVSVDGELRTRAKRRDQATKEKIEKNEGGNEKQKDNGASKTAEEEDNRLNAKIETKSAKKEAKPAKKKEERAKIVTRLYCDQELVRKWFVNPGSVIESFDGSFAKTGPKERKSKTEVK
>XP_029036452.2 uncharacterized protein LOC114872890 [Osmia bicornis bicornis]
MGMEKPTTKKISGDGLSLKLHSNKQILEITGDGCNIRVNKNSGSVKIIGDGCRLRIDENTGEVEYTGDGGRVLLGAKSIKDKVKYTGDGGRITFDGESRTKSRKFEQPFDKFDKIEGGKKGCPKGAEEMENVLNAEKEAKGKEKKRTRIVTTFQFDEKLIEKWFASPNEVVKSFDGASFVKVVPKQRKTTIEVK
>XP_024944163.1 uncharacterized protein LOC107271131 [Cephus cinctus]
MRYSMSRSCFHQHSIQEHCQTLNTVSCEKKLPYGLYEIIANNNKCVHHHPSYEFRAPSENSMRKFTGDGLLVNLDSNECLLEVTGDGCTIMLAHNYGSVRIVGDGCSLKVGQNTGDITYRGDGGRVVLGTECSRNKIKYVGCGGKISYNKTLTSRGTATAATSPELDNLLNERKEAKSDSPGTRQRNRTITVTKIITMKNDGKIVKRWFTNSGSVIRSLNANG
>XP_015514926.1 uncharacterized protein LOC107220732 [Neodiprion lecontei]
MTITTDTKMTMEKAKELKGDGLRVKLESNDFKLNIRGDGCQVTVAKNCGSIRIVGDGCSVKVNFNDGAIKYEGDGGRIFLGTGSNMESVSYVGNGGRIISGNRGNNRRKEKLVEADVGGGKSDGKGCALSHTDTELENTSNEKKERNGKTFSNAQEKRWERYSRQCMKNSVAKTFTTNQKIPVIVNENFVYRH
>XP_015439674.1 PREDICTED: uncharacterized protein LOC107194547 [Dufourea novaeangliae]
MPAIERNIEKIRGDGLSLRIASNERVLEIVGDGCTVTMGKNSGCVRVIGDGCRLRIDLNLGNVEYTGDGGRVLLGALSSGNNVKYVGDGGKISVDGEQKSRGKRTSKKCVPMEKIVKNEDTINSVKKGASKTVEEKDNILNSKREGTVVVVKKQVKIVTRLHCDEELARRWFVNPGSVVRSFDGSFVRIGPKGGKTEIRVK
>XP_014607486.1 PREDICTED: uncharacterized protein LOC106788595 [Polistes canadensis]
MKENREKIRRLKGDGLFVQMDSNNRILEVTGDGCKITMSKNCGSVRVVGDGCLIKVKNNTGDIVYTGDGGRVLLGPKSSKDNVQYFGVGGKITVDTESMDVNSTVNKKDTKESSSATLKNYLGMDKTKKLMKKTKKVDNCGDPSNSDTKETEKIYIKNCDLRNEIKEKSNCNIQDNEKEMNNGKPGTTIFVTTTTTTTTTTTTTTTNNKSGNLFEVNKWFVSPASVVRSFVENVPTVTVYKKKASKNPTKK
>XP_011878250.1 PREDICTED: uncharacterized protein LOC105567748 [Vollenhovia emeryi]
MTISRIDGQPDSRRKERQSTSSSMRHCKRSSDVGDDGVRRFHGDGLVVEMHSNHHALEITGDGCQIVLSNNSGSVHVIGDGCRLRVSHNVGNIEYTGDGGQVLLGPGSSKGKVKFVGEGGRVIFDSGPETDPKRPAKEPRDGETYVRSFISPCKETIGKVPECGGDRGTLSREDLDNVLNDAREKSRGKYGKRNEETLRKSFRHPTVTKIITKIQSDGQCVTKRFGDSSLIVNSRGRPAARSVPRTTSATSVG
>XP_025075273.1 uncharacterized protein LOC105431726 [Pogonomyrmex barbatus]
MTISRNEQSDLKKEQKNKSNSMRHCKHYSEKDDDGIKRLRGDGLVVRMHSNHRVLEIVGDGCWIALSKNSGSVHVIGDGCRLRVNQNVGDIEYTGDGGRILLGPDSSKGKVKFVGDGGKVILDSSPEADSKLSKEQRNRKTYAQKGTCKEVIDKISEWEDDRILNRENLDNIVNDVKEECQRKYGKRIEETRKSLRYPTVTKIITKIQSDGQCVTKRFGDSSSIVNFRGRNGPVTKSVSRSSGTNVE
>XP_011159429.1 uncharacterized protein LOC105195626 [Solenopsis invicta]
MTISHISEQQDPKKKEWKIKSDSMRRCKHSSDEDDVDDGVKRFHGDGLVVRMHSNHRVLEVIGDGCRIILSKNSGSVHVIGDGCRLRVNHNVGDIEYTGDGGQILLGPDSSKGKVKFVGDGGKIILDSSPEETDLKKQRSRKTCVQQTTYLCKEIIEKIPECKDEHRASNQEDLDNILNDAKERSQGKYGKRNEETRKSSWHPTVTKIITKIQSDGQCVTKRFGDSSLIVNSRGRPAKSVSRTSGTSVELK

## Sheet: SI-2
Multiple sequence alignments of the Pirks
