# Supplementary material for: Resource reallocation under persistent immune activation drives trade-offs between life history and immunity in pirk-deficient Musca domestica
Source: BMC Biol. 2025 Jul 22;23:220. doi: 10.1186/s12915-025-02324-6 (PMC12285093; doi:10.1186/s12915-025-02324-6)
Supplement: Supplementary file 2 — Additional file 2: SI-3, SI-4, SI-5, SI-6. SI-3 All up- and downregulated differentially expressed genes in Fig. 6A. SI-4 The top 10 ranked up- and downregulated differentially expressed genes in GO terms related to biological process (BP), cellular component (CC), and molecular function (MF) in Fig. 6B. SI-5 and SI-6 The heatmap data of gene expression in Fig. 6D and F. [file 12915_2025_2324_MOESM2_ESM.xlsx]

## Sheet: SI-3  Fig. 6A All DEGs
gene_id	MutPirkt1	MutPirkt2	MutPirkt3	Wildt1	Wildt2	Wildt3	MutPirkt	Wildt	log2FoldChange	pvalue	padj
101889836	173.693	170.182	112.526	7135.93	5125.5	4925.48	152.133	5728.97	-5.22979	5.57916e-103	7.2066e-99
101891297	7567.52	6882.43	6677.43	414.276	540.56	346.012	7042.46	433.616	4.02213	4.57239e-81	2.95308e-77
101891089	2152.12	1262.11	1759.38	60.5554	68.685	34.2823	1724.54	54.5075	4.98838	5.13334e-61	2.21024e-57
101891902	8550.2	5882.07	12193.9	704.557	751.074	503.869	8875.37	653.167	3.76449	2.43067e-43	7.84925e-40
101898872	17341.9	12545.9	26970.5	1666.72	1543.18	1686.21	18952.8	1632.04	3.53757	2.69632e-42	6.96568e-39
109612456	44.018	14.6857	39.7151	1392.77	867.036	834.733	32.8063	1031.51	-5.00243	1.81438e-41	3.90606e-38
101891674	84.4669	39.7379	66.1918	1219.76	1470.93	3012.05	63.4655	1900.91	-4.9144	2.17942e-41	4.02165e-38
101892974	17.8451	35.4185	25.1529	577.679	611.029	498.289	26.1388	562.332	-4.40335	4.98608e-41	8.05065e-38
101893688	3281.12	3084	3518.76	438.306	421.922	593.163	3294.63	484.463	2.76463	7.19749e-41	1.033e-37
101893128	3670.15	6449.63	4134.34	379.673	214.083	408.198	4751.37	333.985	3.83044	2.47137e-40	3.19227e-37
109614171	318.833	283.348	438.19	5.76718	9.81214	9.56714	346.79	8.38215	5.35819	2.88542e-36	3.38827e-33
105262584	1446.65	518.32	1305.3	53.827	33.0045	24.7151	1090.09	37.1822	4.8794	6.20952e-35	6.68404e-32
101899245	723.323	700.596	986.258	65.3614	85.6332	92.4824	803.392	81.159	3.30363	2.33591e-34	2.321e-31
109612355	6088.76	5617.72	6570.2	1381.24	1044.55	1314.68	6092.23	1246.82	2.28863	1.2919e-33	1.19196e-30
101900389	444.939	458.713	799.597	4057.21	4330.72	5435.73	567.75	4607.89	-3.02286	1.47604e-31	1.27107e-28
101893852	26672.5	26041.3	24847.1	6967.72	7881.82	7398.59	25853.6	7416.04	1.80164	7.70767e-30	6.2225e-27
101890373	661.459	616.801	642.06	3860.17	2831.25	2660.46	640.107	3117.29	-2.28404	1.54593e-27	1.17463e-24
101895933	15.4658	8.63867	13.2384	217.231	646.709	443.278	12.4476	435.739	-5.15179	1.99612e-27	1.43244e-24
101893190	1001.71	1837.44	2078.42	0	0	1.59452	1639.19	0.531508	11.4568	6.56698e-27	4.46451e-24
101894058	0	0	0	1753.22	1499.47	1012.52	0	1421.74	-12.7678	4.94906e-26	3.19635e-23
101899521	932.705	891.51	988.905	87.4689	33.8965	16.7425	937.707	46.036	4.35758	6.23746e-25	3.83663e-22
109614376	278.384	221.15	422.304	9.61197	8.02811	0	307.279	5.88003	5.74517	4.06553e-24	2.38702e-21
101897647	3031.29	3572.09	3101.75	632.468	760.887	420.157	3235.04	604.504	2.42071	9.55144e-24	5.36417e-21
101895422	2378.16	3508.16	3930.47	435.422	282.768	599.541	3272.26	439.244	2.89656	1.40712e-23	7.57325e-21
101896135	86.8463	138.219	92.6685	628.623	1338.02	928.013	105.911	964.885	-3.18103	8.82034e-23	4.5573e-20
101898627	5.94838	4.31933	13.2384	188.395	377.321	227.22	7.83536	264.312	-5.13416	1.13241e-22	5.62589e-20
novel.675	101321	69713.2	160589	18585.7	9897.77	8646.3	110541	12376.6	3.15892	3.29017e-22	1.57404e-19
101890906	333.109	341.227	465.99	1739.77	2897.26	1862.4	380.109	2166.48	-2.51249	3.47369e-22	1.60249e-19
109613770	810.169	507.09	505.705	97.0809	62.4409	75.7399	607.655	78.4205	2.95518	1.06668e-21	4.75112e-19
novel.277	76.1392	78.6119	129.736	722.82	1428.11	652.16	94.829	934.364	-3.30618	4.48002e-21	1.92895e-18
101892983	11994.3	15977.2	12963	3015.28	4006.92	2401.35	13644.8	3141.18	2.11911	1.53572e-20	6.39899e-18
101889773	1126.62	926.929	926.685	227.804	118.638	133.143	993.412	159.861	2.6377	2.21146e-20	8.9267e-18
101896594	7242.74	6172.33	6699.93	1486.97	533.423	700.793	6705	907.063	2.88642	6.30989e-20	2.46984e-17
101895074	3202.61	3596.28	4764.49	1101.53	764.455	770.155	3854.46	878.714	2.13329	1.03771e-19	3.94239e-17
101889508	32743.4	27021.7	34131.1	10666.4	8687.31	7344.38	31298.8	8899.36	1.81436	2.47827e-19	9.14622e-17
101898969	110.64	61.3345	214.461	1011.18	1449.52	1297.94	128.812	1252.88	-3.29171	2.84136e-19	1.0195e-16
101890041	92.7947	59.6068	86.0493	537.309	580.7	403.414	79.4836	507.141	-2.68137	5.41476e-19	1.89034e-16
101893990	23.7935	29.3715	47.6581	266.252	454.926	307.743	33.6077	342.974	-3.36272	1.64768e-18	5.6008e-16
101889924	7.13805	30.2353	15.886	194.162	554.832	390.658	17.7531	379.884	-4.38825	2.39287e-18	7.92532e-16
101893243	807.789	526.095	524.239	100.926	47.2767	94.8741	619.374	81.0255	2.9341	3.91082e-18	1.2629e-15
101888216	115.398	112.303	144.298	548.844	534.315	587.582	124	556.914	-2.17144	4.37429e-18	1.37812e-15
101896762	747.116	765.386	799.597	2223.25	2665.33	3389.16	770.7	2759.25	-1.84036	5.69655e-18	1.75196e-15
101892899	30.9316	36.2824	29.1244	204.735	289.012	286.217	32.1128	259.988	-3.01012	5.2735e-17	1.58413e-14
101895737	6517.04	5711.02	5782.52	18390.6	22421.6	36977	6003.53	25929.7	-2.11077	7.39762e-17	2.17171e-14
101897128	136.813	228.061	198.575	755.501	875.956	1142.48	187.816	924.644	-2.29711	9.90356e-17	2.84276e-14
101891933	36.8799	40.6017	46.3343	247.028	360.373	265.488	41.272	290.963	-2.82019	1.56661e-16	4.39912e-14
101897067	10332.3	12660	15073.2	2828.8	4383.35	3435.4	12688.5	3549.18	1.83789	3.64948e-16	1.00299e-13
101890455	9918.32	10762.1	11521.3	4398.44	3436.92	3237.68	10733.9	3691.01	1.54019	5.27584e-16	1.41975e-13
101892433	231.987	91.5699	360.083	1592.7	2528.86	1625.62	227.88	1915.73	-3.07695	7.2887e-16	1.92139e-13
101896501	2757.67	3612.69	2823.74	7855.86	9887.07	10145.2	3064.7	9296.03	-1.60053	7.90011e-16	2.04091e-13
101899329	415.197	299.762	428.923	75.9346	53.5207	35.0795	381.294	54.8449	2.80173	1.85006e-15	4.68574e-13
101897237	315.264	329.133	354.788	984.266	1023.14	1306.71	333.062	1104.71	-1.73062	3.12454e-15	7.76147e-13
101893808	1242.02	1096.25	1335.75	7978.9	7192.3	3202.6	1224.67	6124.6	-2.32242	4.05815e-15	9.89039e-13
101895462	1194.43	571.016	1554.18	46.1375	117.746	168.222	1106.54	110.702	3.31766	5.10024e-15	1.22e-12
101894491	4978.79	3306.02	3010.4	1017.91	453.142	395.442	3765.07	622.164	2.59803	9.23506e-15	2.1689e-12
101890274	182.02	133.899	127.088	507.512	879.524	724.711	147.669	703.916	-2.25394	9.66188e-15	2.22862e-12
101889957	34754	32632.6	30856	12527.3	8478.58	6584.58	32747.5	9196.81	1.83225	1.40478e-14	3.1718e-12
101891761	47.587	33.6908	30.4482	237.416	243.519	244.759	37.242	241.898	-2.70071	1.4242e-14	3.1718e-12
109613680	0	0	0	158.598	97.2294	271.866	0	175.898	-9.75405	2.97179e-14	6.5062e-12
101901173	1025.5	1303.57	971.696	303.738	123.99	128.359	1100.26	185.362	2.57207	3.44975e-14	7.31518e-12
101887687	2355.56	1976.53	2558.97	871.806	852.764	775.736	2297.02	833.435	1.46235	3.4964e-14	7.31518e-12
101895034	53.5354	72.5648	84.7255	278.747	483.471	504.667	70.2752	422.295	-2.58895	3.52555e-14	7.31518e-12
101900106	271.246	72.5648	184.013	9.61197	1.78402	7.17536	175.941	6.19045	4.83105	3.56783e-14	7.31518e-12
101892278	0	0	0	139.374	141.83	150.682	0	143.962	-9.46432	5.41661e-14	1.09322e-11
101895631	1926.08	2006.76	2977.31	509.434	348.777	708.766	2303.38	522.326	2.13989	6.09561e-14	1.21134e-11
101898657	65.4321	63.0623	83.4017	258.562	656.521	509.45	70.632	474.844	-2.75333	9.22777e-14	1.80599e-11
101889139	1602.49	3292.2	2085.04	6984.06	12059.1	12012.3	2326.58	10351.8	-2.15313	1.19696e-13	2.30763e-11
101897545	218.9	152.041	442.161	19.2239	33.8965	15.9452	271.034	23.0219	3.55679	1.3958e-13	2.6514e-11
101888943	179.641	157.224	187.985	796.832	587.836	562.07	174.95	648.913	-1.89302	1.47621e-13	2.76351e-11
101891486	1190.86	1905.69	1474.75	4122.57	7938.91	12335.2	1523.77	8132.24	-2.41572	1.90921e-13	3.52303e-11
101893206	40.449	20.7328	22.5052	226.843	198.027	211.274	27.8957	212.048	-2.93452	2.01986e-13	3.67472e-11
101893611	134.433	67.3816	169.451	533.464	721.638	1019.7	123.755	758.267	-2.62369	2.45518e-13	4.40466e-11
101894811	27.3625	22.4605	38.3912	187.433	285.444	191.343	29.4048	221.407	-2.92739	2.76956e-13	4.90061e-11
101893506	2175.92	1876.32	1697.16	633.429	727.882	482.343	1916.46	614.551	1.64138	2.84078e-13	4.95377e-11
101889651	1153.98	1251.74	1044.51	385.44	334.505	443.278	1150.08	387.741	1.56858	2.87631e-13	4.95377e-11
101895248	44781.8	38169.1	50390.5	12803.1	6567	14496.6	44447.1	11288.9	1.97715	3.37388e-13	5.73426e-11
101889539	24.9832	20.7328	22.5052	172.054	154.318	186.559	22.7404	170.977	-2.91523	3.52032e-13	5.90545e-11
109611607	406.869	33.6908	267.415	0.961197	4.46006	8.76988	235.992	4.73038	5.61293	4.25129e-13	7.04025e-11
101896090	1525.16	1004.68	1686.57	337.38	158.778	83.7125	1405.47	193.29	2.86411	5.54933e-13	9.07351e-11
101888757	1930.84	1265.56	2327.3	473.87	297.932	538.949	1841.24	436.917	2.07435	7.70198e-13	1.24358e-10
101888337	209.383	153.768	260.796	628.623	1084.69	938.377	207.982	883.896	-2.09199	9.24873e-13	1.47489e-10
101889810	3962.81	6641.41	4041.67	12308.1	23987.1	25911.8	4881.96	20735.7	-2.08638	1.29091e-12	2.0335e-10
101889392	4.7587	0	0	127.839	142.722	89.2933	1.58623	119.952	-6.33183	1.39523e-12	2.17134e-10
101897597	656.701	952.845	811.511	259.523	214.083	150.682	807.019	208.096	1.95777	1.50851e-12	2.31969e-10
101901750	311.695	359.369	432.894	964.081	1156.05	1252.5	367.986	1124.21	-1.61248	1.66487e-12	2.53001e-10
101888823	0	0	0	190.317	136.478	53.4165	0	126.737	-9.279	2.04568e-12	3.07256e-10
105262432	241.504	309.264	213.138	53.827	38.3565	51.822	254.635	48.0019	2.40954	2.6135e-12	3.8803e-10
105261562	80.8979	78.6119	127.088	2.88359	6.24409	3.98631	95.5327	4.37133	4.44339	3.00104e-12	4.40505e-10
101897193	247.452	304.081	161.508	733.393	1024.92	1012.52	237.68	923.613	-1.95394	4.95418e-12	7.19024e-10
101892530	65.4321	186.595	42.3627	525.775	1065.06	934.391	98.13	841.743	-3.08872	5.2638e-12	7.55472e-10
101889119	16586.5	16705.5	13350.9	6747.6	5875.69	6999.16	15547.6	6540.82	1.24919	5.32903e-12	7.56429e-10
101896914	732.84	1139.44	1314.57	228.765	342.533	273.461	1062.28	281.586	1.91515	6.13668e-12	8.61603e-10
101890748	1547.77	1199.91	1935.45	576.718	445.114	389.861	1561.04	470.564	1.73001	6.90654e-12	9.512e-10
101896322	277.194	243.61	340.226	64.4002	71.361	55.8083	287.01	63.8565	2.16758	6.9221e-12	9.512e-10
novel.841	254.59	668.633	1289.42	76.8958	106.149	82.9152	737.546	88.6535	3.05576	7.00198e-12	9.52048e-10
101896810	1002.9	1405.51	922.714	2650.02	4001.57	4583.46	1110.37	3745.02	-1.75305	7.45446e-12	1.00301e-09
101890728	1391.92	1380.46	1183.51	3117.16	2970.4	3880.27	1318.63	3322.61	-1.333	7.73553e-12	1.0301e-09
101892132	92.7947	94.1615	116.498	304.699	505.771	483.938	101.151	431.469	-2.0961	9.67341e-12	1.27501e-09
101887841	10500.1	10944.3	10585.4	5373.09	4188	4217.51	10676.6	4592.87	1.21709	1.08155e-11	1.41114e-09
101891581	223.659	158.088	288.596	746.85	752.858	1101.82	223.448	867.175	-1.9614	1.2711e-11	1.64188e-09
101892572	9760.1	8868.46	7997.29	4106.23	3728.61	4102.71	8875.28	3979.18	1.15735	1.4014e-11	1.79226e-09
105262106	135.623	113.167	83.4017	7.68958	1.78402	9.56714	110.73	6.34691	4.11763	1.63467e-11	2.07011e-09
101899700	807.789	817.218	751.939	1717.66	2776.83	3502.37	792.315	2665.62	-1.75032	1.66038e-11	2.08224e-09
101888237	465.163	362.824	399.798	1199.57	1043.65	1024.48	409.262	1089.24	-1.41326	2.86761e-11	3.56163e-09
101888520	3520.25	3373.4	2889.93	1538.88	1326.42	1266.05	3261.19	1377.12	1.24412	3.0345e-11	3.73301e-09
101899411	10606	8499.58	8352.08	3129.66	875.064	1432.68	9152.54	1812.47	2.33642	3.07375e-11	3.74563e-09
101900090	1010.03	1347.63	1166.3	2670.21	3138.99	2827.89	1174.66	2879.03	-1.29264	3.18418e-11	3.84393e-09
101895966	148.709	176.229	166.803	31.7195	20.5163	13.5534	163.914	21.9297	2.91205	3.38696e-11	4.05087e-09
101892766	7.13805	0.863867	1.32384	97.0809	101.689	86.1043	3.10858	94.9582	-4.98674	3.63813e-11	4.31135e-09
101889101	191.538	324.814	152.241	32.6807	36.5725	35.0795	222.864	34.7776	2.68321	3.89047e-11	4.56847e-09
101898389	488.957	650.492	608.965	1325.49	1835.76	1663.09	582.804	1608.11	-1.46368	4.27747e-11	4.97766e-09
101895670	1437.13	1366.64	1597.87	588.253	335.397	272.664	1467.21	398.771	1.88052	4.99842e-11	5.7647e-09
101896380	141.571	121.805	109.878	346.992	512.015	515.828	124.418	458.279	-1.88107	5.49271e-11	6.2787e-09
101890446	952.93	2085.37	1182.19	4016.84	6405.54	5492.34	1406.83	5304.91	-1.91392	5.70612e-11	6.46544e-09
101900975	3243.05	3766.46	2682.09	1424.49	1280.04	1220.61	3230.53	1308.38	1.30455	6.8124e-11	7.65181e-09
101894739	1573.94	1839.17	1371.49	3393.03	4566.21	5587.21	1594.87	4515.48	-1.50102	7.13853e-11	7.94899e-09
101891934	5678.32	2919.87	4727.42	1584.05	738.586	693.618	4441.87	1005.42	2.14362	7.70387e-11	8.5052e-09
101887577	1349.09	1325.17	1468.13	2742.3	5518.88	4682.32	1380.8	4314.5	-1.64393	1.08824e-10	1.19126e-08
101894531	3477.42	3407.09	2703.27	1486.97	1294.31	1178.35	3195.93	1319.88	1.2763	1.13751e-10	1.23472e-08
101890726	339.057	177.093	125.764	32.6807	28.5444	17.5398	213.972	26.255	3.03185	1.30757e-10	1.40749e-08
101891350	427.093	372.327	517.62	117.266	107.934	49.4302	439.013	91.5433	2.26438	1.35585e-10	1.44005e-08
101900033	647.183	476.854	608.965	1705.16	1787.59	1278.81	577.667	1590.52	-1.46241	1.36012e-10	1.44005e-08
101900952	367.61	125.261	604.993	22.1075	11.5962	53.4165	365.954	29.0401	3.64732	1.553e-10	1.6309e-08
101889346	885.118	653.947	1007.44	208.58	207.839	67.7672	848.835	161.395	2.39649	1.63399e-10	1.70212e-08
101895141	1418.09	1210.28	1161	3912.07	5160.29	2606.25	1263.12	3892.87	-1.62378	1.73963e-10	1.79766e-08
novel.978	185.589	329.997	399.798	26.9135	41.9246	69.3618	305.128	46.0666	2.72169	1.76081e-10	1.80511e-08
101894402	0	0	0	37.4867	55.3048	188.154	0	93.6484	-8.8456	1.79265e-10	1.82328e-08
101888132	109.45	139.083	145.622	19.2239	11.5962	20.7288	131.385	17.183	2.93295	1.91572e-10	1.93323e-08
101893361	3081.26	2906.05	3137.49	1293.77	1059.71	650.566	3041.6	1001.35	1.60338	2.14071e-10	2.14353e-08
101901352	2963.48	1500.54	2937.59	775.686	818.867	671.294	2467.2	755.283	1.70737	2.73029e-10	2.71286e-08
101887824	3420.32	1802.89	5794.43	235.493	127.558	378.699	3672.55	247.25	3.89224	3.66892e-10	3.61767e-08
101890658	59863.3	55384.2	65757.6	29074.3	15082.1	19331.2	60335	21162.5	1.51149	4.37008e-10	4.27639e-08
101889118	857.756	574.471	933.304	160.52	201.595	51.822	788.51	137.979	2.51614	4.42072e-10	4.29341e-08
101895891	1088.55	1051.33	1125.26	414.276	438.87	515.031	1088.38	456.059	1.254	6.01713e-10	5.76688e-08
101896897	12051.4	6096.31	13286	3905.34	2034.68	2424.47	10477.9	2788.17	1.90995	6.02717e-10	5.76688e-08
101889585	897.015	796.485	2654.29	204.735	338.965	239.179	1449.26	260.959	2.47256	6.08637e-10	5.78071e-08
101896442	2186.62	2117.34	2239.93	4740.62	5525.13	4140.18	2181.3	4801.98	-1.13851	6.49735e-10	6.126e-08
101890610	168.934	88.1144	271.386	17.3015	14.2722	27.1069	176.145	19.5602	3.16171	7.28515e-10	6.819e-08
101888453	34.5006	272.982	152.241	10.5732	5.35207	0.797262	153.241	5.57417	4.8077	7.55064e-10	7.01666e-08
101888585	411.628	469.08	289.92	127.839	84.7412	94.0769	390.209	102.219	1.93596	7.72345e-10	7.12599e-08
101892868	71.3805	260.888	82.0778	5.76718	14.2722	7.17536	138.115	9.07158	3.93246	9.18263e-10	8.4122e-08
101899049	851.807	1040.96	1249.7	2483.73	2929.37	2340.76	1047.49	2584.62	-1.30337	1.03131e-09	9.38129e-08
101899837	1001.71	1167.08	1007.44	2109.83	2896.36	2439.62	1058.74	2481.94	-1.22856	1.09797e-09	9.90303e-08
101890151	227.228	68.2455	438.19	30.7583	16.9482	12.7562	244.554	20.1542	3.60438	1.104e-09	9.90303e-08
105261739	2771.94	3153.11	3122.93	1538.88	1032.06	1152.84	3016	1241.26	1.28116	1.15111e-09	1.02544e-07
101900811	0	0	0	36.5255	66.0089	83.7125	0	62.0823	-8.25206	1.63675e-09	1.44795e-07
101900491	2080.74	2261.6	2103.58	1011.18	988.35	715.144	2148.64	904.891	1.24823	1.64782e-09	1.44795e-07
105261741	419.955	273.846	987.582	53.827	127.558	44.6467	560.461	75.3438	2.89434	1.68705e-09	1.47241e-07
101888177	954.12	742.925	781.063	302.777	319.34	188.154	826.036	270.09	1.61373	1.74039e-09	1.50877e-07
101899922	422.335	526.095	361.407	1251.48	1377.27	964.687	436.612	1197.81	-1.45346	1.75522e-09	1.51148e-07
101887563	7039.31	6458.27	7308.9	3137.35	1921.39	3119.69	6935.49	2726.14	1.34706	1.83644e-09	1.57095e-07
109612082	211.762	179.684	182.689	51.9046	31.2204	23.9179	191.379	35.681	2.42954	1.92379e-09	1.63485e-07
101890181	52.3457	63.0623	66.1918	184.55	280.092	316.513	60.5333	260.385	-2.10559	1.98301e-09	1.67415e-07
101897561	7285.57	8388.15	8594.34	4043.76	4177.29	3401.92	8089.35	3874.32	1.06217	2.82711e-09	2.37128e-07
105262264	763.771	764.522	1489.32	341.225	266.712	264.691	1005.87	290.876	1.78942	2.87041e-09	2.39207e-07
101898829	5285.73	3811.38	5726.91	2018.51	2316.56	1751.58	4941.34	2028.88	1.28403	3.47982e-09	2.88134e-07
109614058	13888.3	10818.2	15425.3	6607.27	5602.73	4577.88	13377.3	5595.96	1.25731	4.30365e-09	3.54078e-07
101898797	54.7251	119.214	86.0493	371.022	329.153	333.255	86.6627	344.477	-1.98281	4.41242e-09	3.60729e-07
101895588	33.3109	47.5127	33.0959	206.657	144.506	205.694	37.9732	185.619	-2.27889	4.81782e-09	3.90559e-07
101887872	7159.47	9896.46	13450.2	3052.76	4518.04	2911.6	10168.7	3494.13	1.5411	4.83777e-09	3.90559e-07
101896146	781.617	616.801	688.395	292.204	280.984	220.044	695.604	264.411	1.39588	4.92086e-09	3.948e-07
101895559	794.703	774.025	1003.47	239.338	302.392	106.833	857.398	216.188	1.98876	5.39247e-09	4.29966e-07
101893567	147.52	102.8	173.423	382.556	471.875	671.294	141.247	508.575	-1.85428	5.6305e-09	4.46191e-07
101892980	69.0012	87.2505	103.259	183.589	641.357	628.242	86.5036	484.396	-2.48683	6.10905e-09	4.81162e-07
101893442	695.96	273.846	1339.72	81.7017	83.8492	180.181	769.843	115.244	2.73676	6.31643e-09	4.94481e-07
101895176	258.16	201.281	238.29	638.235	819.759	530.976	232.577	662.99	-1.51298	6.78508e-09	5.27969e-07
101888492	2064.09	3031.31	3455.21	992.917	237.275	608.311	2850.2	612.834	2.2178	7.91007e-09	6.11822e-07
101900280	329.54	76.8841	84.7255	15.3792	1.78402	11.9589	163.717	9.70737	4.07708	8.09406e-09	6.22327e-07
105262556	78.5186	94.1615	37.0674	0.961197	0	0	69.9158	0.320399	7.79507	8.30904e-09	6.35077e-07
101901284	271.246	521.775	336.254	118.227	87.4172	93.2796	376.425	99.6414	1.92096	8.57707e-09	6.51706e-07
101892651	189.158	191.778	279.329	587.291	735.018	567.65	220.089	629.987	-1.52043	9.07466e-09	6.85482e-07
101898023	603.165	701.46	397.151	1409.11	1430.79	1819.35	567.259	1553.08	-1.45109	1.00541e-08	7.55054e-07
101895455	9189.05	7751.48	8435.48	2586.58	4260.25	3782.21	8458.67	3543.01	1.25531	1.04448e-08	7.79855e-07
101893804	29597.9	19347.2	32337.3	12641.7	9909.37	7730.25	27094.1	10093.8	1.42451	1.06229e-08	7.85594e-07
101901324	9632.8	9512.04	6592.7	4157.18	3717.91	3159.55	8579.18	3678.21	1.22204	1.06433e-08	7.85594e-07
101898159	4357.78	4256.27	5818.26	1893.56	2461.95	1738.03	4810.77	2031.18	1.24382	1.12648e-08	8.26747e-07
101894370	3450.06	3852.85	2184.33	1252.44	1321.96	937.58	3162.41	1170.66	1.43429	1.22179e-08	8.91629e-07
101891140	368.799	460.441	387.884	162.442	96.3373	84.5097	405.708	114.43	1.82975	1.26038e-08	9.10617e-07
novel.712	143.951	117.486	507.029	5.76718	33.8965	25.5124	256.155	21.7253	3.55243	1.26191e-08	9.10617e-07
101899744	7.13805	29.3715	3.97151	230.687	626.193	1039.63	13.4937	632.17	-5.52676	1.2855e-08	9.22492e-07
101897846	96.3637	123.533	115.174	548.844	385.349	279.042	111.69	404.411	-1.85378	1.38623e-08	9.89277e-07
101897010	306.936	340.363	398.475	750.695	1135.53	859.448	348.591	915.225	-1.39349	1.47102e-08	1.04402e-06
novel.416	237.935	114.894	379.941	23.0687	54.4128	25.5124	244.257	34.3313	2.82808	1.52064e-08	1.07334e-06
101888941	463.973	656.539	442.161	189.356	165.022	195.329	520.891	183.236	1.50902	1.7123e-08	1.20205e-06
109613624	722.133	825.857	530.858	247.028	274.74	261.502	692.949	261.09	1.40952	1.74046e-08	1.21522e-06
101897347	446.128	399.106	591.755	1334.14	1175.67	1048.4	478.996	1186.07	-1.31007	1.76489e-08	1.22565e-06
101898018	132.054	221.15	201.223	409.47	925.017	723.914	184.809	686.133	-1.8911	1.84133e-08	1.27189e-06
101890771	5426.11	5175.43	5237.09	2764.4	2814.3	2139.05	5279.54	2572.59	1.03733	1.92436e-08	1.32218e-06
101900783	575.803	397.379	493.791	163.403	103.473	46.2412	488.991	104.373	2.23115	1.94333e-08	1.32815e-06
101887891	571.044	564.969	602.345	242.222	132.018	210.477	579.453	194.906	1.5721	1.99802e-08	1.35834e-06
101893508	105280	99167.6	110989	50355.2	29042.1	49907.8	105146	43101.7	1.28657	2.17548e-08	1.47124e-06
101892144	1012.41	923.473	900.208	479.637	350.561	335.647	945.365	388.615	1.28345	2.22183e-08	1.49476e-06
101901667	512.75	551.147	501.734	1278.39	980.322	1482.11	521.877	1246.94	-1.2562	2.41143e-08	1.61391e-06
101892495	258.16	768.841	401.122	116.305	112.394	99.6577	476.041	109.452	2.12351	2.59407e-08	1.72719e-06
101892558	1728.6	863.867	1368.85	378.712	400.514	124.373	1320.44	301.199	2.13291	2.98921e-08	1.98008e-06
101899905	399.731	407.745	369.35	767.035	979.43	939.972	392.275	895.479	-1.19029	3.00638e-08	1.9813e-06
101901563	6302.9	5443.22	5213.27	3058.53	2081.07	1728.46	5653.13	2289.35	1.30435	3.10264e-08	2.03436e-06
101890126	1370.51	943.342	1484.02	577.679	462.062	460.817	1265.96	500.186	1.33913	3.1508e-08	2.0555e-06
101899073	529.405	522.639	619.555	221.075	106.149	190.546	557.2	172.59	1.69076	3.23922e-08	2.10256e-06
101889632	122.537	55.2875	230.347	20.1851	10.7041	10.3644	136.057	13.7512	3.30897	3.29233e-08	2.12635e-06
101890543	14.2761	22.4605	7.94302	114.382	111.502	106.833	14.8932	110.906	-2.8644	3.3538e-08	2.15528e-06
novel.451	46.3973	78.6119	92.6685	6.72838	0.892012	0	72.5592	2.54013	4.89231	3.44446e-08	2.20258e-06
101899565	166.555	22.4605	386.56	17.3015	8.92012	3.98631	191.858	10.0693	4.26022	3.47852e-08	2.2134e-06
101892335	10284.7	14204.6	22035.2	6023.82	5984.51	5230.04	15508.2	5746.12	1.43234	3.57628e-08	2.26445e-06
101897412	358.092	404.29	342.873	709.363	1032.06	960.7	368.418	900.707	-1.28869	4.25675e-08	2.68217e-06
101894727	379.506	285.94	371.998	740.122	866.144	842.706	345.815	816.324	-1.24176	4.32956e-08	2.7148e-06
105262548	107.071	39.7379	52.9534	1.92239	0	4.78357	66.5874	2.23532	4.86109	4.55143e-08	2.84014e-06
101893440	5.94838	12.958	62.2203	739.161	1011.54	728.697	27.0422	826.467	-4.94378	4.60313e-08	2.85859e-06
101894618	2235.4	2389.46	1861.31	833.358	1164.08	871.407	2162.06	956.28	1.17724	4.90663e-08	3.03248e-06
101900445	3158.59	2999.35	3392.99	1597.51	1658.25	1148.85	3183.64	1468.2	1.11677	5.44753e-08	3.35075e-06
novel.962	114.209	260.024	375.969	54.7882	47.2767	32.6877	250.067	44.9175	2.47903	5.76147e-08	3.52706e-06
101900512	211.762	178.82	235.643	523.852	570.888	477.56	208.742	524.1	-1.33122	6.26141e-08	3.81503e-06
101896515	1007.65	548.555	1940.74	257.601	273.848	336.444	1165.65	289.298	2.00903	6.38975e-08	3.87495e-06
101888005	4.7587	0	2.64767	63.439	59.7648	61.3892	2.46879	61.531	-4.73995	6.85394e-08	4.13702e-06
101891692	11.8968	0	10.5907	198.968	69.577	101.252	7.49581	123.266	-4.0937	6.91117e-08	4.15217e-06
101898526	101.122	113.167	178.718	461.375	338.073	453.642	131.002	417.696	-1.67753	7.9333e-08	4.74419e-06
101899366	113.019	133.035	148.27	34.6031	14.2722	13.5534	131.441	20.8096	2.66818	8.1623e-08	4.85074e-06
novel.956	302.178	229.789	579.84	49.9822	73.145	7.17536	370.602	43.4342	3.09587	8.18659e-08	4.85074e-06
101891747	912.481	881.144	1055.1	447.918	424.598	464.804	949.574	445.773	1.09018	8.66233e-08	5.1092e-06
101900130	120.157	54.4236	121.793	6.72838	10.7041	0	98.7912	5.81084	4.10345	9.11438e-08	5.35138e-06
101892088	167.744	38.0101	127.088	3.84479	3.56805	15.148	110.948	7.52027	3.86064	9.29574e-08	5.43317e-06
101893222	184.4	175.365	173.423	516.163	720.746	369.132	177.729	535.347	-1.59045	1.00978e-07	5.84904e-06
101901088	13379.1	5971.91	15619.9	4292.71	3749.13	2068.1	11657	3369.98	1.79038	1.01545e-07	5.85562e-06
101887286	2136.66	2269.38	2531.17	1191.88	1216.7	921.635	2312.4	1110.07	1.05892	1.09416e-07	6.28145e-06
101901348	1215.85	1078.11	1016.71	509.434	538.776	554.097	1103.55	534.102	1.0468	1.10673e-07	6.32548e-06
101888658	2187.81	2338.49	1836.16	1137.1	614.597	627.445	2120.82	793.046	1.41995	1.14334e-07	6.50596e-06
101890927	779.237	878.552	659.27	302.777	368.401	333.255	772.353	334.811	1.20677	1.19114e-07	6.74823e-06
101898358	24101.6	21685.6	23870.1	13328	8486.61	11065.2	23219.1	10959.9	1.08308	1.21572e-07	6.85742e-06
101893298	431.852	340.363	452.752	140.335	143.614	173.006	408.322	152.318	1.41992	1.24033e-07	6.96582e-06
101887487	1277.71	1394.28	1172.92	2239.59	2775.05	3448.16	1281.64	2820.93	-1.13792	1.28415e-07	7.18069e-06
101901080	561.527	423.295	499.086	224.92	179.294	174.6	494.636	192.938	1.35825	1.3141e-07	7.31646e-06
105261501	4.7587	0.863867	13.2384	173.977	57.0888	72.5508	6.28698	101.205	-4.07609	1.43015e-07	7.86251e-06
101897737	429.473	386.148	511.001	956.391	997.27	920.04	442.207	957.9	-1.11714	1.43043e-07	7.86251e-06
101901419	47.587	70.8371	103.259	175.899	387.133	456.831	73.8944	339.954	-2.20579	1.46812e-07	8.00156e-06
101895390	797.082	673.816	849.903	1403.35	1723.37	2131.88	773.6	1752.86	-1.18125	1.55693e-07	8.44993e-06
101889602	27.3625	29.3715	29.1244	100.926	148.966	155.466	28.6195	135.119	-2.23938	1.61638e-07	8.7359e-06
101894944	7296.28	5465.68	8287.21	3356.5	2783.08	1576.98	7016.39	2572.19	1.44781	1.66837e-07	8.97929e-06
101901475	450.887	466.488	341.55	159.559	157.886	169.817	419.642	162.421	1.37056	1.70488e-07	9.13774e-06
101888907	10551.2	10039	10652.9	5856.57	2686.74	3094.17	10414.4	3879.16	1.42487	1.75808e-07	9.38394e-06
101900306	535.354	820.673	442.161	238.377	198.919	146.696	599.396	194.664	1.62569	1.7997e-07	9.56653e-06
101888660	1352.66	1484.12	1648.18	760.307	502.203	713.549	1494.99	658.686	1.18238	1.85029e-07	9.79515e-06
101901292	320.023	317.039	309.778	707.441	664.549	648.971	315.613	673.654	-1.09351	2.08723e-07	1.10044e-05
101889786	921.998	1008.13	928.009	1620.58	2076.6	2086.43	952.713	1927.87	-1.01666	2.16178e-07	1.13511e-05
101895212	1139.71	997.766	1403.27	364.294	590.512	482.343	1180.25	479.05	1.29978	2.17266e-07	1.13621e-05
101899755	19.0348	30.2353	19.8575	84.5853	159.67	146.696	23.0426	130.317	-2.48694	2.18767e-07	1.13944e-05
101899964	416.386	455.258	434.218	755.501	1205.11	1183.14	435.287	1047.92	-1.26744	2.21478e-07	1.14878e-05
novel.1148	38505	24825.8	40498.8	17837.9	10740.7	8037.99	34609.9	12205.5	1.50366	2.2234e-07	1.14878e-05
101887335	2558.99	2105.24	2528.53	1272.62	641.357	531.774	2397.59	815.252	1.55676	2.44083e-07	1.2561e-05
101900046	138.002	177.957	160.184	49.021	38.3565	28.7014	158.714	38.693	2.04185	2.46277e-07	1.2594e-05
101899370	337.868	469.08	383.912	751.656	1119.48	998.969	396.953	956.7	-1.26759	2.79542e-07	1.42159e-05
101894172	309.316	412.064	356.112	651.692	998.162	1214.23	359.164	954.694	-1.40965	2.81358e-07	1.42522e-05
101895957	493.715	413.792	483.2	211.463	182.863	192.14	463.569	195.489	1.24508	2.93279e-07	1.4798e-05
101889641	1431.18	1602.47	1498.58	821.823	722.53	549.313	1510.74	697.889	1.11504	2.94678e-07	1.48107e-05
101890741	5655.72	5612.54	5660.72	9111.19	14304.3	11501.3	5642.99	11638.9	-1.04445	2.99715e-07	1.49855e-05
101895446	54.7251	20.7328	39.7151	183.589	198.027	151.48	38.391	177.698	-2.22392	3.01634e-07	1.49855e-05
101900924	278.384	253.977	244.91	605.554	577.132	1331.43	259.09	838.038	-1.6941	3.01635e-07	1.49855e-05
101901680	613.872	415.52	749.291	222.998	179.294	238.381	592.894	213.558	1.471	3.18177e-07	1.57011e-05
101887730	2116.43	2177.81	2172.41	1219.76	1117.69	890.541	2155.55	1076	1.00281	3.1847e-07	1.57011e-05
101898651	3980.65	5039.8	5713.68	10086.8	10768.4	8854.39	4911.38	9903.19	-1.01179	3.30219e-07	1.62184e-05
101895531	730.461	691.957	754.586	353.721	351.453	258.313	725.668	321.162	1.17663	3.64249e-07	1.7822e-05
101898892	1120.67	923.473	1284.12	474.831	444.222	578.015	1109.42	499.023	1.15126	3.911e-07	1.90635e-05
novel.170	53.5354	17.2773	27.8006	0	0	0	32.8711	0	7.6614	4.20358e-07	2.04127e-05
101898728	66.6218	31.0992	103.259	5.76718	2.67604	6.37809	66.9934	4.94044	3.75212	4.22639e-07	2.04466e-05
101887497	1043.35	749.836	1023.33	376.789	221.219	431.319	938.836	343.109	1.45111	4.25054e-07	2.04866e-05
101901660	421.145	476.854	487.172	206.657	176.618	111.617	461.724	164.964	1.48713	4.49723e-07	2.15951e-05
101898026	261.729	190.915	300.511	655.536	645.817	550.111	251.051	617.155	-1.30149	4.52444e-07	2.16453e-05
101890756	521.078	665.177	653.975	1092.88	1506.61	1392.82	613.41	1330.77	-1.1171	4.68007e-07	2.23072e-05
101893806	259.349	220.286	395.827	101.887	73.145	90.8878	291.821	88.6399	1.71693	4.95896e-07	2.35496e-05
101893350	4313.76	3420.91	3884.13	1974.3	1740.32	983.024	3872.94	1565.88	1.30669	5.10802e-07	2.41686e-05
101892043	111.829	114.03	121.793	235.493	455.818	379.497	115.884	356.936	-1.62416	5.28565e-07	2.49178e-05
101890747	359.282	313.584	499.086	146.102	153.426	105.239	390.651	134.922	1.53322	5.40699e-07	2.53971e-05
101891912	12916.3	7052.61	9138.44	3985.12	4497.53	2242.7	9702.45	3575.12	1.44039	5.59538e-07	2.61868e-05
101891927	33287.1	23941.2	40567.6	16739.2	5478.74	7290.96	32598.6	9836.32	1.72864	5.7923e-07	2.70105e-05
101896056	1445.46	942.479	1424.45	525.775	363.049	613.094	1270.79	500.639	1.34282	5.87682e-07	2.73061e-05
101888657	149.899	216.831	176.07	440.228	636.897	406.603	180.933	494.576	-1.44766	6.1172e-07	2.82199e-05
101894605	43736	38055.9	49737.8	25921.6	14274	17464	43843.3	19219.9	1.18976	6.32583e-07	2.90786e-05
101896861	118.968	93.2976	115.174	362.371	329.153	243.962	109.146	311.829	-1.51719	6.49218e-07	2.97374e-05
101895374	3394.14	3782.87	2884.64	1968.53	1461.12	1380.06	3353.88	1603.24	1.06537	6.57944e-07	3.00306e-05
101889116	7987.48	4553.44	9199.34	1040.02	236.383	217.652	7246.75	498.017	3.86332	6.64573e-07	3.02264e-05
101889988	58.2941	54.4236	104.583	6.72838	2.67604	11.1617	72.4336	6.85536	3.38704	7.56519e-07	3.40486e-05
101900480	494.905	812.899	395.827	240.299	99.9054	129.156	567.877	156.454	1.86295	7.68066e-07	3.44483e-05
101891583	767.341	1135.98	1487.99	290.282	441.546	106.036	1130.44	279.288	2.01779	7.74699e-07	3.46256e-05
101888643	2340.09	3400.18	1734.23	4704.1	7589.24	6582.19	2491.5	6291.84	-1.33592	7.95544e-07	3.54346e-05
101896245	819.686	1016.77	796.949	403.703	283.66	440.088	877.802	375.817	1.22434	8.53834e-07	3.79003e-05
101888624	417.576	287.668	272.71	97.0809	132.91	66.1727	325.985	98.7212	1.7247	8.68036e-07	3.82506e-05
101888319	783.996	723.92	855.198	367.177	377.321	224.828	787.705	323.109	1.2863	8.70237e-07	3.82506e-05
101893019	6887.03	2955.29	5941.38	510.396	222.111	53.4165	5261.23	261.974	4.32833	8.7061e-07	3.82506e-05
101895241	1685.77	1142.9	2907.14	738.199	536.099	226.422	1911.94	500.24	1.93461	8.83066e-07	3.8559e-05
105261775	1976.05	1802.89	1797.77	3645.82	4552.83	3031.99	1858.9	3743.55	-1.00993	8.836e-07	3.8559e-05
101887606	4661.15	4785.82	2946.86	2159.81	1102.53	1565.82	4131.28	1609.39	1.36041	8.98763e-07	3.90886e-05
101892605	4314.95	2215.82	6991.18	1671.52	1447.74	743.845	4507.32	1287.7	1.80744	9.12206e-07	3.95402e-05
101896224	260.539	193.506	278.006	541.154	656.521	532.571	244.017	576.749	-1.24448	9.75765e-07	4.21537e-05
101900077	400.921	637.534	427.599	181.666	196.243	98.8605	488.684	158.923	1.62375	1.03536e-06	4.45793e-05
101896986	365.23	291.987	375.969	611.321	868.82	1160.81	344.396	880.318	-1.35601	1.06201e-06	4.55745e-05
105262361	14405.8	10008.8	16262	7051.34	3651.9	2264.22	13558.8	4322.49	1.64937	1.06724e-06	4.55867e-05
101889047	30.9316	69.9732	37.0674	1.92239	0	0	45.9907	0.640798	6.26919	1.06935e-06	4.55867e-05
101888600	768.53	1282.84	897.561	1767.64	2590.4	2615.02	982.978	2324.35	-1.24057	1.11072e-06	4.71945e-05
101899695	4445.82	3572.95	3757.05	2357.82	1346.94	1399.19	3925.27	1701.32	1.20635	1.13722e-06	4.81536e-05
101897924	107.071	98.4808	124.441	228.765	338.965	406.603	109.997	324.778	-1.56581	1.17117e-06	4.92769e-05
101898255	162.986	109.711	146.946	361.41	330.045	393.05	139.881	361.502	-1.37449	1.18018e-06	4.94947e-05
101899692	0	0	0	7.68958	35.6805	71.7536	0	38.3745	-7.55897	1.19779e-06	5.00708e-05
101899803	324.781	196.962	375.969	84.5853	43.7086	105.239	299.237	77.8442	1.93907	1.20757e-06	5.03166e-05
101893184	21738.9	25476.3	41940.4	15742.5	8464.31	8562.59	29718.6	10923.1	1.44399	1.2149e-06	5.04594e-05
105262415	1676.25	1507.45	1963.25	359.488	683.282	859.448	1715.65	634.072	1.43501	1.22275e-06	5.06226e-05
101899703	134.433	269.526	211.814	69.2062	39.2485	49.4302	205.258	52.6283	1.96757	1.26118e-06	5.20467e-05
101901181	21894.8	16128.4	26131.2	11600.7	10022.7	7767.72	21384.8	9797.02	1.12615	1.27126e-06	5.22959e-05
101897512	155.847	248.794	170.775	383.518	572.672	646.579	191.805	534.256	-1.47436	1.31295e-06	5.38392e-05
101894367	14345.1	11124	13147	6952.34	2990.03	1993.15	12872	3978.51	1.69406	1.35691e-06	5.54658e-05
109611608	941.033	1294.94	890.942	483.482	520.043	369.132	1042.3	457.553	1.18935	1.36322e-06	5.5548e-05
109612722	651.942	822.401	540.125	325.846	237.275	283.825	671.489	282.315	1.2519	1.37389e-06	5.58067e-05
101890884	11688.6	13542.8	20221.6	7340.66	7506.28	5445.3	15151	6764.08	1.16343	1.41358e-06	5.706e-05
101891311	162.986	363.688	189.309	69.2062	60.6568	63.7809	238.661	64.548	1.89066	1.48783e-06	5.987e-05
101893668	11.8968	0.863867	5.29534	66.3226	107.934	53.4165	6.01865	75.8909	-3.70182	1.49602e-06	6.00129e-05
101899526	360.472	462.169	521.591	168.209	145.398	53.4165	448.077	122.341	1.87551	1.53283e-06	6.1299e-05
101895305	2100.97	1956.66	2074.45	1229.37	743.938	914.459	2044.03	962.59	1.08664	1.5703e-06	6.26036e-05
101899758	47.587	94.1615	123.117	7.68958	4.46006	17.5398	88.2884	9.89647	3.14429	1.72275e-06	6.84698e-05
101891572	1000.52	1096.25	1257.64	500.784	637.789	496.694	1118.14	545.089	1.03631	1.73141e-06	6.86031e-05
109613699	54.7251	50.9681	46.3343	216.269	127.558	193.735	50.6758	179.187	-1.82084	1.7818e-06	7.01694e-05
101897242	182.02	101.936	166.803	369.1	472.767	388.266	150.253	410.044	-1.45401	1.86359e-06	7.31671e-05
101897277	657.89	1042.69	1078.93	2155	2224.68	1753.98	926.501	2044.55	-1.14158	1.88189e-06	7.36618e-05
novel.842	7.13805	103.664	35.7436	0	0.892012	0	48.8485	0.297337	7.27973	1.94164e-06	7.57709e-05
101896996	644.804	590.885	578.516	269.135	257.792	326.08	604.735	284.336	1.08789	1.99169e-06	7.72572e-05
101899846	5073.96	4535.3	4837.3	3031.62	1966	1812.18	4815.52	2269.93	1.08523	2.01649e-06	7.79852e-05
101897741	24231.3	22822.5	27031.4	15372.4	8727.45	10975.9	24695.1	11691.9	1.07872	2.0437e-06	7.88013e-05
101895413	162.986	125.261	205.195	316.234	504.879	625.85	164.48	482.321	-1.55686	2.06465e-06	7.93722e-05
101888276	830.393	1072.06	1059.07	1669.6	2482.47	1989.97	987.174	2047.35	-1.0522	2.40959e-06	9.1813e-05
novel.897	17.8451	61.3345	10.5907	0	0	0	29.9234	0	7.53679	2.42592e-06	9.21636e-05
novel.75	132.054	77.748	207.842	17.3015	0	19.1343	139.215	12.1453	3.51448	2.57263e-06	9.74505e-05
101889708	7.13805	0	11.9145	49.9822	175.726	59.7946	6.35086	95.1678	-3.9661	2.62832e-06	9.9269e-05
101887572	435.421	440.572	432.894	698.79	1062.39	1356.14	436.296	1039.11	-1.25235	2.70353e-06	0.000101812
101893448	129.675	177.093	95.3162	18.2627	41.9246	23.1206	134.028	27.7693	2.27354	2.7662e-06	0.000103869
101892455	1740.49	2319.48	2137.99	4537.81	5141.56	3218.55	2065.99	4299.31	-1.05697	3.16306e-06	0.000118427
101899138	354.523	264.343	258.148	103.809	117.746	55.8083	292.338	92.4544	1.66307	3.30969e-06	0.000123203
101889292	563.906	485.493	856.522	174.938	193.567	313.324	635.307	227.276	1.48023	3.33837e-06	0.000123913
101892321	167.744	267.799	194.604	475.793	539.668	483.938	210.049	499.799	-1.24636	3.47047e-06	0.000127903
novel.65	55.9147	139.946	50.3058	15.3792	8.02811	5.58083	82.0556	9.6627	3.10318	3.48422e-06	0.000127903
101887397	402.11	462.169	369.35	134.568	199.811	176.992	411.21	170.457	1.27074	3.48547e-06	0.000127903
101893922	4075.83	5507.15	4000.63	6831.23	11164.4	11833	4527.87	9942.87	-1.13466	3.54015e-06	0.000129541
101894597	135.623	73.4287	132.384	268.174	313.096	521.409	113.812	367.56	-1.69802	3.64443e-06	0.00013298
101900326	157.037	144.266	211.814	57.6718	49.0607	52.6193	171.039	53.1173	1.68509	3.73896e-06	0.000136046
101896629	918.429	1292.34	990.229	599.787	363.049	436.102	1067	466.313	1.19548	3.793e-06	0.000137624
101899835	8.32773	15.5496	14.5622	73.051	128.45	56.6056	12.8132	86.0354	-2.73957	3.93546e-06	0.000141995
101899451	201.055	168.454	149.593	63.439	45.4926	55.0111	173.034	54.6476	1.66403	3.9743e-06	0.000142997
101901021	1099.26	897.557	1014.06	586.33	422.814	465.601	1003.63	491.582	1.02973	3.99808e-06	0.000143453
105261804	659.08	504.498	845.931	296.049	313.988	248.746	669.836	286.261	1.2253	4.03584e-06	0.000144407
101897706	475.87	28.5076	636.765	5.76718	2.67604	0	380.381	2.81441	7.09364	4.32852e-06	0.000154451
105261732	29.7419	63.0623	22.5052	1.92239	0.892012	0	38.4365	0.938136	5.42474	4.39792e-06	0.000156496
101887925	129.675	69.1093	173.423	366.216	458.494	327.675	124.069	384.128	-1.63843	4.63751e-06	0.000164568
novel.233	133.244	145.993	111.202	43.2539	19.6243	31.8905	130.146	31.5895	2.04664	4.79881e-06	0.000169825
101899639	1062.38	925.201	931.98	573.835	424.598	349.998	973.187	449.477	1.11534	4.84623e-06	0.000171035
105262122	14.2761	46.6488	6.61918	97.0809	163.238	219.247	22.5147	159.855	-2.7967	4.95991e-06	0.000174095
101890111	1.18968	0	9.26685	56.7106	63.3329	58.2001	3.48551	59.4145	-4.20092	5.00474e-06	0.000174783
101898382	477.06	318.767	489.819	187.433	116.854	180.978	428.549	161.755	1.40389	5.00657e-06	0.000174783
101890585	2168.78	2354.9	2888.61	3988.01	6709.72	4823.43	2470.76	5173.72	-1.06645	5.1145e-06	0.000177592
101889779	4172.19	2871.49	4800.23	1968.53	2089.09	1785.07	3947.97	1947.56	1.0191	5.77636e-06	0.000200035
101901767	629.338	827.584	777.092	307.583	339.857	413.779	744.671	353.74	1.07358	5.85019e-06	0.000202051
105262454	44.018	38.874	88.697	170.132	205.163	236.787	57.1963	204.027	-1.84713	6.49435e-06	0.0002237
101893542	13.0864	12.0941	10.5907	40.3703	128.45	81.3207	11.9237	83.3803	-2.80431	6.63461e-06	0.000227923
101901821	346.195	134.763	1092.16	42.2927	15.1642	35.8768	524.374	31.1112	4.07473	6.67063e-06	0.000228553
109613473	2.37935	0	1.32384	36.5255	40.1406	39.0658	1.2344	38.5773	-5.08334	6.73325e-06	0.000230088
109614056	138.002	113.167	150.917	46.1375	36.5725	26.3096	134.029	36.3399	1.88529	6.88291e-06	0.000234582
101901561	78.5186	49.2404	115.174	4.80599	2.67604	17.5398	80.9776	8.34059	3.25793	6.98131e-06	0.000237309
novel.43	13.0864	0	9.26685	87.4689	59.7648	103.644	7.45109	83.6259	-3.53719	7.57409e-06	0.000256784
101888662	16105.8	17721.4	13076.9	9693.67	5460.9	4064.44	15634.7	6406.34	1.2873	7.61157e-06	0.000257379
105262322	23354.5	23139.5	34127.2	15920.3	12910.1	9887.64	26873.7	12906	1.05815	7.87081e-06	0.000264833
101889704	2.37935	0	5.29534	67.2838	66.9009	20.7288	2.55823	51.6378	-4.44127	7.87303e-06	0.000264833
101895528	74.9495	95.8892	78.1063	204.735	236.383	220.841	82.9817	220.653	-1.40657	8.23094e-06	0.00027615
105262263	40.449	85.5228	84.7255	9.61197	13.3802	3.98631	70.2324	8.99282	2.97511	8.25223e-06	0.00027615
101890868	22276.7	25333.8	25755.2	13872	7727.5	13622.8	24455.2	11740.8	1.05861	8.51817e-06	0.00028358
101895800	2118.81	1230.15	1303.98	729.549	690.418	741.453	1550.98	720.473	1.10581	8.80641e-06	0.000291673
101898239	88.036	99.3447	125.764	17.3015	26.7604	29.4987	104.382	24.5202	2.08397	9.04964e-06	0.000298962
101888609	176.072	398.243	284.625	74.9734	116.854	77.3344	286.313	89.7205	1.67632	1.03625e-05	0.000341459
101887971	1510.89	1180.04	1491.96	2951.84	4058.66	2101.58	1394.3	3037.36	-1.12362	1.09244e-05	0.00035906
101898359	17.8451	91.5699	21.1814	2.88359	0	0	43.5321	0.961197	5.58386	1.14634e-05	0.000374868
101897069	320.023	44.0572	777.092	6.72838	5.35207	0	380.39	4.02682	6.57119	1.18573e-05	0.000386771
101899489	1607.25	2010.22	2296.86	495.016	1201.54	570.839	1971.44	755.799	1.38312	1.27368e-05	0.000414411
101895885	22759.7	16773.7	22477.4	13387.6	6558.97	7082.87	20670.3	9009.8	1.19801	1.28906e-05	0.000418361
101890229	5.94838	28.5076	0	132.645	144.506	89.2933	11.4853	122.148	-3.35769	1.32208e-05	0.000428001
101892105	980.292	698.004	1073.63	151.869	503.095	206.491	917.309	287.152	1.675	1.3255e-05	0.000428037
101893078	1905.86	1372.68	2065.18	1086.15	674.361	630.634	1781.24	797.049	1.16016	1.36592e-05	0.000439589
109613882	29.7419	38.874	26.4767	0.961197	0.892012	0	31.6975	0.617736	5.74087	1.37562e-05	0.000440619
101894938	78.5186	67.3816	58.2488	138.412	209.623	351.592	68.0496	233.209	-1.77748	1.37811e-05	0.000440619
101896097	0	0	0	22.1075	35.6805	14.3507	0	24.0462	-6.88157	1.43663e-05	0.000457069
105261430	1339.57	2330.71	1501.23	3114.28	3858.85	3699.29	1723.84	3557.47	-1.04439	1.46235e-05	0.000464107
101894831	101.122	82.9312	112.526	26.9135	27.6524	19.1343	98.8599	24.5667	2.0095	1.47811e-05	0.000467959
101893151	586.51	996.902	616.908	388.324	264.928	199.315	733.44	284.189	1.37035	1.48223e-05	0.000468118
101901678	270.056	475.127	272.71	137.451	137.37	90.8878	339.298	121.903	1.48101	1.55389e-05	0.000489551
101896187	236.745	143.402	262.12	84.5853	66.0089	62.9837	214.089	71.1926	1.58669	1.60027e-05	0.000501715
101889721	594.838	839.678	758.558	1000.61	2488.71	2008.3	731.025	1832.54	-1.32559	1.6498e-05	0.000515991
101898346	44.018	135.627	105.907	195.123	426.382	436.102	95.184	352.536	-1.8851	1.66439e-05	0.000519297
101893781	13.0864	43.1933	30.4482	129.762	148.074	107.63	28.9093	128.489	-2.13818	1.74396e-05	0.000542049
109612452	0	0	1.32384	41.3315	24.9763	27.9042	0.441279	31.404	-6.30483	1.7457e-05	0.000542049
109611640	323.592	247.93	329.635	843.931	497.743	676.875	300.386	672.85	-1.1653	1.88376e-05	0.000582935
101892465	23.7935	0.863867	11.9145	116.305	77.6051	116.4	12.1906	103.437	-3.11479	1.88641e-05	0.000582935
109613337	85.6566	42.3295	119.145	19.2239	9.81214	11.9589	82.3771	13.665	2.59121	1.96484e-05	0.000605724
101888734	1300.32	1320.85	875.056	569.029	290.796	588.379	1165.41	482.735	1.2719	2.13755e-05	0.000655919
101897587	85.6566	141.674	83.4017	260.484	234.599	400.225	103.577	298.436	-1.52039	2.13782e-05	0.000655919
novel.519	306.936	285.94	325.664	115.344	161.454	115.603	306.18	130.8	1.22638	2.15371e-05	0.000659228
101898394	60.6734	88.9783	59.5726	185.511	205.163	191.343	69.7414	194.006	-1.46778	2.1853e-05	0.000667317
101889816	174.882	90.706	170.775	294.126	413.002	456.831	145.454	387.986	-1.42178	2.39271e-05	0.000728931
101899829	82.0876	107.983	84.7255	12.4956	28.5444	19.9315	91.5988	20.3238	2.17144	2.40716e-05	0.000731607
101889388	6280.3	10267.1	17666.6	5923.86	3623.35	3502.37	11404.6	4349.86	1.39058	2.46465e-05	0.000747322
101889500	76.1392	123.533	117.821	26.9135	16.0562	32.6877	105.831	25.2192	2.06785	2.51935e-05	0.000762117
101891450	1325.3	1565.33	1425.77	823.746	695.77	373.916	1438.8	631.144	1.18978	2.58583e-05	0.000778582
101887216	296.229	55.2875	386.56	61.5166	47.2767	19.1343	246.026	42.6425	2.52938	2.68703e-05	0.000805298
novel.423	1552.53	1592.97	2454.39	1078.46	883.984	766.966	1866.63	909.804	1.03661	2.71323e-05	0.00081127
101900465	48.7767	56.1513	52.9534	166.287	223.895	114.008	52.6272	168.064	-1.67272	2.85628e-05	0.000844268
101888443	2438.83	1765.74	2966.72	1438.91	884.876	604.324	2390.43	976.038	1.29241	2.90096e-05	0.000855517
101892151	753.064	654.811	880.351	468.103	292.58	280.636	762.742	347.106	1.1361	2.94434e-05	0.000864365
101894725	84.4669	164.135	50.3058	22.1075	21.4083	11.9589	99.6358	18.4916	2.44031	3.02772e-05	0.000883955
101887502	199.865	158.951	194.604	297.971	499.527	516.626	184.474	438.041	-1.25041	3.0316e-05	0.000883955
101891288	400.921	442.3	407.741	227.804	137.37	194.532	416.987	186.568	1.16128	3.10339e-05	0.000902848
101896711	193.917	106.256	190.632	366.216	401.406	413.779	163.602	393.8	-1.27331	3.11649e-05	0.000904621
105262457	40.449	177.093	86.0493	21.1463	8.02811	18.337	101.197	15.8372	2.68104	3.16817e-05	0.000915509
101893512	237.935	289.395	266.091	132.645	101.689	106.036	264.474	113.457	1.22306	3.28993e-05	0.000947836
101887813	350.954	353.321	297.863	718.014	523.611	891.339	334.046	710.988	-1.08916	3.29472e-05	0.000947836
101891575	427.093	301.489	370.674	622.856	872.388	738.264	366.419	744.503	-1.0247	3.30791e-05	0.000949518
novel.660	247.452	545.964	334.93	137.451	166.806	99.6577	376.116	134.638	1.48535	3.55524e-05	0.00101152
105261865	124.916	88.9783	214.461	30.7583	49.0607	31.0932	142.785	36.9707	1.94546	3.73921e-05	0.0010592
101896755	666.218	786.119	806.216	420.043	276.524	414.576	752.851	370.381	1.02337	3.84542e-05	0.0010869
101901752	7.13805	0	15.886	74.0122	90.9853	63.7809	7.67469	76.2595	-3.36968	3.86083e-05	0.00108887
101890822	547.251	529.55	880.351	372.944	192.675	187.357	652.384	250.992	1.37843	3.94963e-05	0.00111149
101892695	197.486	140.81	160.184	54.7882	58.8728	19.1343	166.16	44.2651	1.91219	3.96181e-05	0.00111249
101899678	47.587	99.3447	29.1244	157.636	336.289	200.113	58.6854	231.346	-1.96526	4.04312e-05	0.00113041
101897760	73.7599	37.1463	52.9534	130.723	202.487	183.37	54.6199	172.193	-1.66433	4.20432e-05	0.00117041
101889217	139.192	78.6119	117.821	30.7583	36.5725	21.5261	111.875	29.619	1.91704	4.25902e-05	0.00118309
101889863	198.676	326.542	248.881	592.097	702.014	450.453	258.033	581.521	-1.16912	4.4157e-05	0.00122398
novel.281	86.8463	96.7531	90.0208	29.7971	17.8402	23.9179	91.2067	23.8517	1.93773	4.46198e-05	0.00123416
101887747	162.986	89.8421	141.65	279.708	330.937	352.39	131.493	321.012	-1.29366	4.52613e-05	0.00124923
101888690	127.295	49.2404	121.793	15.3792	24.0843	23.9179	99.4428	21.1271	2.22693	4.55045e-05	0.00125068
101887763	26.1729	103.664	60.8965	209.541	355.913	177.789	63.5778	247.748	-1.95275	4.55075e-05	0.00125068
101892289	57.1044	48.3765	67.5156	125.917	158.778	257.516	57.6655	180.737	-1.65461	4.65086e-05	0.00127548
101890467	405.679	321.358	947.866	52.8658	61.5489	6.37809	558.301	40.2643	3.79505	4.66322e-05	0.00127616
101887280	341.437	387.876	386.56	540.193	846.52	995.78	371.958	794.164	-1.09463	4.90352e-05	0.00133065
101890965	280.763	290.259	289.92	466.181	562.86	707.968	286.981	579.003	-1.01318	4.93957e-05	0.00133482
101894251	235.556	217.694	144.298	69.2062	71.361	82.9152	199.183	74.4941	1.41968	5.06038e-05	0.00136177
101894373	469.922	526.095	627.498	297.01	264.036	169.019	541.172	243.355	1.15403	5.08971e-05	0.00136681
101898853	1.18968	0	0	6.72838	15.1642	85.307	0.396558	35.7332	-6.49492	5.16776e-05	0.0013849
101895449	409.248	158.088	738.7	37.4867	42.8166	4.78357	435.345	28.3623	3.94207	5.26404e-05	0.00140121
109611602	73.7599	99.3447	111.202	192.239	390.701	223.233	94.7689	268.725	-1.50403	5.27202e-05	0.00140121
101899282	19.0348	0	13.2384	109.576	148.966	50.2275	10.7577	102.923	-3.28968	5.39993e-05	0.0014264
101893650	93.9843	7.7748	137.679	12.4956	2.67604	2.39179	79.8127	5.85446	3.78073	5.43346e-05	0.00143233
109612155	391.403	378.374	463.343	232.61	73.145	81.3207	411.04	129.025	1.67389	5.49704e-05	0.00144614
101894595	76.1392	50.9681	83.4017	190.317	157.886	235.192	70.1697	194.465	-1.47896	5.56931e-05	0.00146217
101888304	1362.18	1062.56	1359.58	820.862	552.156	458.425	1261.44	610.481	1.04733	5.59274e-05	0.00146534
101889734	11.8968	0	7.94302	61.5166	68.685	62.9837	6.61326	64.3951	-3.33256	5.66292e-05	0.00148073
101895773	561.527	560.649	579.84	354.682	235.491	195.329	567.339	261.834	1.11704	5.73016e-05	0.00149528
109613802	126.106	82.0673	148.27	192.239	424.598	405.009	118.814	340.615	-1.52524	5.79752e-05	0.00150902
101897377	1.18968	0.863867	1.32384	9.61197	25.8684	71.7536	1.12579	35.7446	-5.02008	5.80619e-05	0.00150902
101892543	104.691	95.0253	135.031	14.418	24.0843	0	111.583	12.8341	3.1277	5.93218e-05	0.00153868
101890797	66.6218	153.768	219.757	30.7583	48.1687	27.9042	146.716	35.6104	2.04251	6.02836e-05	0.00156049
101891224	342.626	383.557	295.215	673.799	961.589	545.327	340.466	726.905	-1.09249	6.19425e-05	0.00159703
109614273	2.37935	11.2303	3.97151	55.7494	50.8447	46.2412	5.86037	50.9451	-3.06478	6.29908e-05	0.00161941
101896002	65.4321	196.098	62.2203	9.61197	8.92012	31.8905	107.917	16.8075	2.67799	6.30611e-05	0.00161941
101899244	271.246	160.679	391.855	612.283	835.816	585.987	274.594	678.029	-1.3083	6.47832e-05	0.00166033
101893129	1644.13	1021.09	1842.78	4078.36	3682.23	2170.94	1502.67	3310.51	-1.14014	6.51452e-05	0.0016663
101895730	16.6555	15.5496	27.8006	54.7882	77.6051	167.425	20.0019	99.9394	-2.33421	6.5794e-05	0.00167957
101895644	285.522	1091.93	534.83	262.407	199.811	129.156	637.426	197.125	1.69567	6.70749e-05	0.00170552
101896064	64.2425	61.3345	79.4302	138.412	173.05	309.338	68.3357	206.933	-1.60309	6.89419e-05	0.00174641
101901570	198.676	264.343	187.985	89.3913	93.6613	87.6988	217.001	90.2505	1.26862	7.07224e-05	0.00178484
101891505	799.462	939.023	986.258	589.214	321.124	257.516	908.248	389.285	1.22347	7.07471e-05	0.00178484
101898763	398.541	659.994	712.224	169.171	317.556	249.543	590.253	245.423	1.26558	7.22672e-05	0.0018116
101898279	207.003	152.041	186.661	272.019	478.119	613.094	181.902	454.411	-1.32352	7.23686e-05	0.0018116
101890402	0	0	1.32384	31.7195	29.4364	16.7425	0.441279	25.9661	-6.03005	7.29173e-05	0.00182079
109614457	14.2761	22.4605	107.231	4.80599	2.67604	0	47.9891	2.49401	4.2924	7.57557e-05	0.00187459
109614258	3.56903	0	3.97151	31.7195	28.5444	52.6193	2.51351	37.6277	-3.99745	7.835e-05	0.00193139
101889229	242.694	381.829	236.967	481.56	757.319	662.524	287.163	633.801	-1.13887	8.55192e-05	0.00209214
101898067	108.26	147.721	116.498	245.105	276.524	317.31	124.16	279.646	-1.16789	8.72598e-05	0.00212667
101898164	198.676	56.1513	195.928	47.0987	20.5163	5.58083	150.252	24.3986	2.62801	9.21953e-05	0.00223431
novel.615	59.4838	152.904	47.6581	11.5344	24.0843	7.17536	86.6821	14.2647	2.61242	9.48422e-05	0.00229415
101894870	8.32773	0	13.2384	47.0987	99.0134	59.7946	7.1887	68.6356	-3.30864	9.5164e-05	0.0022961
101897428	597.217	779.208	411.713	1357.21	1176.56	1093.05	596.046	1208.94	-1.0178	9.53916e-05	0.0022961
101891551	80.8979	47.5127	62.2203	5.76718	7.1361	18.337	63.5436	10.4134	2.59373	9.54562e-05	0.0022961
101894682	297.419	176.229	244.91	410.431	578.916	566.056	239.519	518.468	-1.11748	9.72977e-05	0.00233605
105262087	154.658	224.605	247.557	84.5853	52.6287	92.4824	208.94	76.5655	1.44755	9.91461e-05	0.00237161
101900526	3445.3	518.32	3952.97	195.123	73.145	342.823	2638.86	203.697	3.69508	0.000101531	0.00241453
101900496	887.498	826.72	812.835	557.494	303.284	383.483	842.351	414.754	1.02286	0.000101688	0.00241453
101898847	33058.7	24983.9	36244	10885.6	2833.03	4278.11	31428.9	5998.9	2.38934	0.000103814	0.00245666
105262272	960.068	834.495	1286.77	575.757	327.369	549.313	1027.11	484.146	1.08428	0.000103843	0.00245666
101892714	276.005	331.725	266.091	491.172	526.287	774.141	291.273	597.2	-1.0347	0.000109678	0.00257584
101899259	994.568	785.255	877.703	580.563	207.839	236.787	885.842	341.73	1.37516	0.000111868	0.00261774
101901579	72.5702	57.8791	50.3058	127.839	192.675	173.006	60.2517	164.507	-1.4491	0.000114544	0.00266731
101894202	316.454	264.343	247.557	494.055	472.767	847.489	276.118	604.77	-1.13178	0.000114605	0.00266731
101895467	27.3625	0	6.61918	120.15	91.8773	95.6714	11.3272	102.566	-3.20114	0.000116109	0.00268866
101893554	946.981	1177.45	773.12	626.7	355.913	385.077	965.851	455.897	1.0847	0.000116617	0.0026947
101890907	223.659	128.716	232.995	423.888	426.382	429.724	195.123	426.665	-1.13406	0.000117695	0.00271477
101894524	440.18	475.127	256.824	151.869	114.178	206.491	390.71	157.513	1.31122	0.00011813	0.00271993
101888631	2365.07	1622.34	2247.87	1408.15	744.83	599.541	2078.43	917.508	1.17996	0.000121374	0.00278469
101897189	122.537	88.9783	166.803	346.992	190.891	613.892	126.106	383.925	-1.61095	0.000121785	0.00278918
novel.20	30.9316	26.7799	83.4017	4.80599	6.24409	0	47.0377	3.68336	3.69048	0.000122334	0.0027968
101897701	293.85	300.626	260.796	159.559	123.098	96.4687	285.09	126.375	1.17669	0.000122792	0.00279876
novel.474	42.8283	18.1412	18.5337	109.576	82.9572	118.792	26.5011	103.775	-1.97559	0.000122854	0.00279876
101890898	153.468	50.9681	307.13	20.1851	22.3003	55.8083	170.522	32.7646	2.37138	0.000125765	0.00286005
101891780	70.1908	25.916	67.5156	137.451	165.022	243.962	54.5408	182.145	-1.75218	0.00012608	0.00286217
101897886	51.156	15.5496	75.4586	157.636	165.914	216.855	47.3881	180.135	-1.94285	0.000126495	0.00286655
101891113	1647.7	2464.61	2190.95	2738.45	5895.31	4568.31	2101.09	4400.69	-1.06645	0.000126734	0.00286694
101890961	59.4838	94.1615	59.5726	18.2627	18.7323	12.7562	71.0726	16.5837	2.10739	0.000135644	0.00304716
101891597	78.5186	57.0152	23.829	11.5344	5.35207	5.58083	53.1209	7.48909	2.83776	0.000137355	0.00308024
101893362	17.8451	18.1412	18.5337	103.809	96.3373	43.0521	18.1733	81.0663	-2.15575	0.000141193	0.00315534
101899839	54.7251	125.261	86.0493	219.153	312.204	203.302	88.6784	244.886	-1.45844	0.000147022	0.00327427
101887696	2889.72	2242.6	1804.39	1585.01	710.934	763.777	2312.24	1019.91	1.18132	0.000153297	0.00339647
101891012	10.7071	0	9.26685	59.5942	30.3284	109.225	6.65798	66.3825	-3.36389	0.000160989	0.00356078
101889618	3.56903	50.1043	6.61918	95.1585	181.079	140.318	20.0975	138.852	-2.7556	0.000162255	0.00357653
101892277	343.816	175.365	336.254	581.524	556.616	736.67	285.145	624.937	-1.13608	0.000166367	0.00364231
109612167	710.236	867.322	999.496	234.532	529.855	123.576	859.018	295.988	1.53761	0.000167373	0.00365814
101891787	117.778	162.407	125.764	49.9822	56.1968	41.4576	135.316	49.2122	1.46319	0.000172338	0.00374762
101888580	48.7767	61.3345	88.697	116.305	355.021	181.776	66.2694	217.7	-1.71935	0.000179369	0.00387765
101899832	78.5186	38.874	64.868	5.76718	8.02811	17.5398	60.7535	10.445	2.5246	0.000179954	0.00387897
101899899	67.8115	22.4605	119.145	160.52	300.608	319.702	69.8057	260.277	-1.91052	0.00018018	0.00387897
101899583	29.7419	18.1412	29.1244	63.439	75.8211	190.546	25.6692	109.935	-2.10947	0.000180706	0.00388383
101895690	13.0864	0.863867	22.5052	92.2749	69.577	86.9015	12.1518	82.9178	-2.80926	0.000183416	0.00393404
101894829	0	0	7.94302	23.0687	38.3565	75.7399	2.64767	45.7217	-4.21723	0.000183651	0.00393404
101887847	443.749	431.069	518.944	171.093	295.256	203.302	464.587	223.217	1.05652	0.000194836	0.00414613
101887815	85.6566	46.6488	83.4017	9.61197	7.1361	23.9179	71.9024	13.5553	2.39364	0.000196369	0.00417188
101897417	23.7935	103.664	68.8395	15.3792	4.46006	0.797262	65.4323	6.87883	3.27207	0.000201689	0.00427084
105262394	691.201	482.901	1530.35	281.631	371.969	389.861	901.486	347.82	1.37228	0.000205172	0.00433748
101888409	185.589	252.249	213.138	334.497	462.954	583.596	216.992	460.349	-1.0839	0.000210623	0.00443969
101894214	29.7419	12.958	42.3627	104.77	143.614	82.118	28.3542	110.167	-1.97683	0.000210694	0.00443969
101894508	187.969	180.548	182.689	74.0122	84.7412	84.5097	183.735	81.0877	1.1791	0.000213075	0.00447528
101897190	149.899	69.9732	112.526	633.429	313.096	154.669	110.799	367.065	-1.73052	0.000213684	0.00448077
101892992	265.298	249.657	139.003	393.13	536.099	506.261	217.986	478.497	-1.1315	0.000217564	0.00454371
101887967	154.658	152.041	111.202	297.01	272.064	302.162	139.3	290.412	-1.05679	0.000217908	0.00454371
109614339	36.8799	88.9783	29.1244	8.65077	8.92012	1.59452	51.6609	6.38847	3.03546	0.000218092	0.00454371
101893199	249.832	604.707	189.309	1015.99	908.069	778.127	347.949	900.727	-1.36793	0.000220847	0.00458394
101892245	105.881	253.113	191.956	331.613	603.892	447.264	183.65	460.923	-1.32449	0.000221088	0.00458394
novel.199	211.762	203.873	242.262	100.926	112.394	70.9563	219.299	94.7585	1.21131	0.000222252	0.00459333
101892769	135.623	81.2035	153.565	284.514	280.092	279.839	123.464	281.482	-1.19616	0.000228095	0.00468411
novel.350	74.9495	233.244	127.088	385.44	535.207	300.568	145.094	407.072	-1.4821	0.000229463	0.00470473
101893594	328.35	326.542	190.632	824.707	696.662	412.982	281.841	644.783	-1.19129	0.000231084	0.00473044
101900494	39.2593	25.0521	33.0959	68.245	95.4453	209.68	32.4691	124.457	-1.94595	0.000232129	0.00473682
101901499	480.629	139.083	448.78	148.986	114.178	90.8878	356.164	118.017	1.59235	0.000235919	0.00478394
101889705	167.744	190.915	178.718	291.243	348.777	503.869	179.126	381.296	-1.09	0.000236545	0.00478912
101895125	699.529	921.746	546.744	457.53	225.679	295.784	722.673	326.331	1.14893	0.000239981	0.00485107
101895099	9.5174	0	5.29534	46.1375	55.3048	41.4576	4.93758	47.6333	-3.3219	0.000243476	0.00491403
101900288	3799.82	4272.68	4540.76	1099.61	2902.61	1938.14	4204.42	1980.12	1.0862	0.000245397	0.00494508
101888556	1199.19	698.868	1342.37	226.843	671.685	378.699	1080.14	425.742	1.34223	0.000248347	0.00499672
101889437	152.278	111.439	160.184	226.843	460.278	316.513	141.3	334.545	-1.2472	0.000250807	0.00503837
novel.1169	59.4838	16.4135	14.5622	1.92239	2.67604	0	30.1531	1.53281	4.32537	0.000252556	0.00504995
101889619	113.019	98.4808	121.793	198.968	278.308	248.746	111.098	242.007	-1.12673	0.00025679	0.00511875
101898077	147.52	38.0101	128.412	335.458	304.176	291.798	104.647	310.477	-1.57686	0.000260895	0.00518458
101900341	58.2941	88.9783	123.117	183.589	394.269	195.329	90.1297	257.729	-1.51789	0.000263065	0.00521167
novel.747	396.162	233.244	366.703	186.472	131.126	98.0632	332.036	138.554	1.26103	0.000263919	0.00522059
109614119	40.449	20.7328	62.2203	6.72838	5.35207	0.797262	41.134	4.29257	3.27484	0.00026762	0.00527762
101891519	345.006	612.481	405.094	216.269	241.735	191.343	454.194	216.449	1.07187	0.000269074	0.00529822
109611751	27055.6	19499.2	48554.3	16551.8	16745.7	10680.9	31703	14659.5	1.11276	0.000271999	0.00534766
101893801	84.4669	114.894	90.0208	25.9523	38.3565	27.1069	96.4607	30.4719	1.66503	0.000274684	0.00539225
101893224	214.142	119.214	178.718	518.085	283.66	383.483	170.691	395.076	-1.214	0.000275142	0.00539304
101889296	1873.74	841.406	1621.7	748.772	763.563	465.601	1445.61	659.312	1.13231	0.000277649	0.00543393
101891755	492.526	574.471	460.695	652.653	1145.34	1262.07	509.231	1020.02	-1.00169	0.000280163	0.00547109
101901050	767.341	508.817	424.951	106.693	345.209	175.398	567.036	209.1	1.43888	0.000283764	0.00552847
109611833	11.8968	19.0051	11.9145	0	0	0	14.2721	0	6.46405	0.000289157	0.00562506
101893999	215.331	302.353	146.946	99.9645	72.253	90.8878	221.543	87.7018	1.34093	0.000295208	0.00572812
101896150	55.9147	17.2773	48.9819	3.84479	5.35207	6.37809	40.7247	5.19165	2.95877	0.000295342	0.00572812
101891167	98.743	82.0673	68.8395	30.7583	14.2722	23.1206	83.2166	22.717	1.87597	0.000299008	0.00578186
101898980	960.068	989.127	1395.32	2568.32	2901.72	1377.67	1114.84	2282.57	-1.03417	0.0003055	0.00588847
101893349	99.9327	89.8421	127.088	181.666	300.608	249.543	105.621	243.939	-1.21224	0.000305889	0.00588847
101887634	107.071	240.155	145.622	252.795	468.307	564.461	164.283	428.521	-1.3793	0.000307542	0.00591148
novel.240	46.3973	22.4605	35.7436	5.76718	2.67604	0	34.8671	2.81441	3.66165	0.000308155	0.00591447
novel.58	182.02	261.752	133.707	73.051	66.0089	86.9015	192.493	75.3205	1.35666	0.000314551	0.00602827
101887978	27.3625	7.7748	33.0959	107.654	83.8492	90.8878	22.7444	94.1304	-2.07227	0.000315471	0.00603694
101901300	66.6218	50.9681	51.6296	12.4956	16.0562	9.56714	56.4065	12.7063	2.15261	0.000327821	0.00625475
101890473	24.9832	8.63867	17.2099	80.7406	66.9009	66.97	16.9439	71.5372	-2.09532	0.000331702	0.00631947
101889524	1587.03	1418.47	1526.38	1115.95	591.404	537.354	1510.63	748.236	1.01414	0.000335865	0.00637058
novel.1119	16.6555	60.4707	11.9145	0.961197	0	3.18905	29.6802	1.38341	4.39553	0.000338719	0.0064153
101889844	4433.92	7172.68	4899.52	9461.06	16060.7	7833.89	5502.04	11118.5	-1.01475	0.000343122	0.00648918
101899801	29.7419	152.041	72.811	21.1463	17.8402	8.76988	84.8645	15.9188	2.42515	0.000345323	0.00652125
novel.3	5449.9	4023.03	5807.67	3443.01	2374.54	1250.11	5093.53	2355.88	1.1125	0.000351716	0.00662261
105262120	5.94838	33.6908	9.26685	68.245	155.21	58.2001	16.302	93.8851	-2.49452	0.000354895	0.00666305
novel.1129	7.13805	31.0992	25.1529	166.287	57.9808	78.9289	21.13	101.066	-2.247	0.000370997	0.00695525
101892350	203.434	259.16	215.785	58.633	127.558	88.4961	226.127	91.5623	1.30439	0.000375644	0.007022
101894929	985.051	1234.47	954.486	1238.02	2558.29	2590.3	1058	2128.87	-1.00842	0.000378303	0.00705128
101899504	760.202	699.732	885.646	529.62	349.669	232.8	781.86	370.696	1.07745	0.000379121	0.00705411
101888336	1.18968	0	1.32384	25.9523	17.8402	26.3096	0.837837	23.3674	-4.93656	0.000379547	0.00705411
101887284	30.9316	19.8689	27.8006	56.7106	92.7693	134.737	26.2003	94.7391	-1.86394	0.000382827	0.00710485
109613370	247.452	278.165	349.493	140.335	124.882	39.8631	291.703	101.693	1.5227	0.000394564	0.0073017
109612910	30.9316	21.5967	5.29534	0	0.892012	0	19.2745	0.297337	5.93564	0.000402311	0.00741321
101887361	505.612	25.916	839.312	37.4867	20.5163	7.97262	456.947	21.9919	4.37869	0.000414314	0.00759105
101897071	55.9147	12.958	42.3627	109.576	169.482	124.373	37.0785	134.477	-1.87324	0.000417401	0.00763677
109611647	24.9832	56.1513	30.4482	4.80599	7.1361	3.18905	37.1942	5.04371	2.89411	0.000420513	0.00768285
101893292	121.347	155.496	108.555	258.562	257.792	276.65	128.466	264.334	-1.03599	0.000428618	0.00781985
109612215	15.4658	0	9.26685	31.7195	42.8166	161.047	8.24421	78.5277	-3.28406	0.000430145	0.00783664
101891719	167.744	131.308	205.195	360.449	371.969	289.406	168.082	340.608	-1.02313	0.000439458	0.0079614
101897392	210.573	168.454	190.632	281.631	387.133	526.99	189.886	398.585	-1.07208	0.000445453	0.0080587
101892950	28.5522	32.8269	42.3627	82.6629	99.0134	129.156	34.5806	103.611	-1.58843	0.000447572	0.00807442
101900984	33.3109	111.439	60.8965	9.61197	20.5163	3.18905	68.5487	11.1058	2.6358	0.000458611	0.00825052
101900001	446.128	682.455	407.741	242.222	305.96	166.628	512.108	238.27	1.10647	0.000464063	0.00833701
101900967	2667.25	2090.56	2513.96	1112.1	436.194	1557.05	2423.92	1035.12	1.22721	0.000465777	0.00835617
101890176	88.036	32.8269	101.935	9.61197	16.9482	0	74.2661	8.8534	3.07479	0.000468234	0.0083886
101900355	47.587	16.4135	68.8395	5.76718	7.1361	6.37809	44.28	6.42713	2.77582	0.000479912	0.00856445
101890637	53.5354	141.674	38.3912	23.0687	9.81214	14.3507	77.8669	15.7439	2.31682	0.000480039	0.00856445
105261723	39.2593	17.2773	51.6296	99.9645	104.365	154.669	36.0554	119.666	-1.74781	0.000493138	0.00878602
101889135	327.161	451.802	477.905	659.381	1227.41	684.848	418.956	857.213	-1.0327	0.00049993	0.00887033
109612461	404.49	22.4605	254.176	4.80599	10.7041	0	227.042	5.17004	5.46079	0.000506585	0.00895151
101895352	15.4658	109.711	80.754	273.941	275.632	186.559	68.6436	245.377	-1.83161	0.000508622	0.00897522
105261907	1.18968	0	10.5907	43.2539	40.1406	45.4439	3.92679	42.9461	-3.53467	0.000513307	0.00904556
101895796	83.2773	69.1093	137.679	4.80599	5.35207	38.2686	96.6885	16.1422	2.56787	0.000530471	0.00930991
105261930	139.192	101.072	262.12	68.245	43.7086	58.9974	167.461	56.9837	1.55157	0.000536951	0.00941086
101896891	1.18968	23.3244	22.5052	0	0	0	15.6731	0	6.59771	0.000555182	0.00970405
101893419	483.008	535.597	983.61	415.237	242.627	231.206	667.405	296.357	1.17105	0.000583908	0.0101512
101896492	13.0864	87.2505	14.5622	1.92239	3.56805	4.78357	38.2997	3.42467	3.48217	0.000591992	0.0102641
101894588	63.0528	44.9211	59.5726	164.365	105.257	159.452	55.8488	143.025	-1.36203	0.000593619	0.0102785
109612094	207.003	157.224	79.4302	37.4867	66.9009	17.5398	147.886	40.6425	1.86735	0.000599746	0.0103707
101889364	227.228	95.8892	313.749	558.455	537.883	446.467	212.289	514.269	-1.28174	0.000604734	0.010443
101900888	90.4153	57.0152	275.358	38.4479	42.8166	22.3233	140.929	34.5293	2.02676	0.000606463	0.0104588
105262401	1.18968	0	5.29534	30.7583	34.7885	22.3233	2.16167	29.29	-3.87017	0.00061353	0.0105666
109613693	2.37935	0	3.97151	33.6419	33.8965	17.5398	2.11695	28.3594	-3.84032	0.000619492	0.0106551
109613915	66.6218	73.4287	51.6296	15.3792	20.5163	16.7425	63.8934	17.546	1.86688	0.000624812	0.0107038
101901025	235.556	331.725	191.956	404.664	854.548	452.047	253.079	570.42	-1.16948	0.000631548	0.0108049
101895728	304.557	184.004	301.835	399.858	558.4	631.431	263.465	529.896	-1.01194	0.000676286	0.0114791
101898189	254.59	167.59	207.842	102.848	105.257	77.3344	210.008	95.1466	1.14176	0.000679312	0.0115153
101901305	24.9832	56.1513	7.94302	0.961197	3.56805	2.39179	29.6925	2.30701	3.68663	0.000680937	0.0115277
109613783	40.449	114.03	42.3627	14.418	13.3802	15.9452	65.614	14.5811	2.17657	0.000686239	0.0115871
101897155	546.061	452.666	582.488	371.983	176.618	150.682	527.072	233.095	1.1782	0.000692384	0.0116604
109614389	86.8463	41.4656	72.811	14.418	19.6243	2.39179	67.041	12.1447	2.4707	0.000696478	0.0116988
101901445	4.7587	25.916	3.97151	73.051	96.3373	43.0521	11.5487	70.8135	-2.57166	0.000706584	0.0118096
105262068	191.538	196.962	180.042	106.693	83.8492	70.9563	189.514	87.1661	1.12336	0.000706728	0.0118096
novel.57	32.1212	102.8	27.8006	9.61197	8.02811	0	54.2406	5.88003	3.22694	0.000710673	0.0118602
101898621	6956.03	3827.79	8933.24	4084.13	3105.99	1501.24	6572.36	2897.12	1.18178	0.000715872	0.0119161
101895816	349.765	234.108	348.169	89.3913	159.67	169.019	310.68	139.36	1.15298	0.000731674	0.0121635
105262094	148.709	160.679	113.85	173.015	235.491	1025.28	141.079	477.928	-1.75987	0.000753464	0.0124456
105262103	108.26	76.0203	59.5726	16.3403	16.0562	34.2823	81.2844	22.2263	1.86468	0.000776429	0.0127923
101892410	0	0	0	8.65077	17.8402	14.3507	0	13.6139	-6.06239	0.000795009	0.0130319
101897830	132.054	192.642	157.536	85.5465	48.1687	22.3233	160.744	52.0128	1.63425	0.000801061	0.0131145
101899887	829.204	768.841	642.06	533.464	305.96	202.504	746.702	347.31	1.10588	0.000830215	0.0135061
novel.1081	96.3637	162.407	207.842	51.9046	74.929	26.3096	155.538	51.0478	1.60937	0.00084272	0.0136751
101889020	4.7587	0	15.886	47.0987	57.9808	58.2001	6.88158	54.4265	-3.03917	0.000852468	0.013777
101899779	102.312	31.0992	54.2773	159.559	196.243	173.803	62.5628	176.535	-1.50425	0.000863979	0.0139326
novel.673	252.211	487.221	405.094	0	33.8965	13.5534	381.509	15.8166	4.59106	0.000869259	0.0139839
101892011	120.157	174.501	135.031	66.3226	64.2249	35.0795	143.23	55.209	1.3809	0.000869328	0.0139839
101901710	531.785	533.87	595.726	317.195	241.735	68.5645	553.794	209.165	1.40632	0.000873594	0.0140176
101891491	190.348	232.38	142.974	103.809	68.685	37.4713	188.567	69.9885	1.43588	0.000876846	0.0140389
101893200	339.057	254.841	540.125	79.7794	31.2204	4.78357	378.008	38.5945	3.29438	0.000877857	0.0140389
101890775	14.2761	0	7.94302	68.245	62.4409	37.4713	7.40637	56.0524	-2.95579	0.000907147	0.0143951
101896047	146.33	41.4656	140.327	223.959	364.833	306.149	109.374	298.313	-1.4553	0.000931895	0.0147516
101898352	2095.02	3597.14	7463.79	464.258	1412.06	924.026	4385.32	933.447	2.23193	0.000938432	0.0148369
105261869	9.5174	0	0	16.3403	51.7367	62.9837	3.17247	43.6869	-3.81515	0.000943194	0.0148757
101900051	9.5174	0	3.97151	22.1075	35.6805	71.7536	4.4963	43.1805	-3.309	0.000960895	0.0151073
109612451	57.1044	29.3715	48.9819	13.4568	7.1361	3.18905	45.1526	7.9273	2.52024	0.000961384	0.0151073
101890089	82.0876	55.2875	91.3447	134.568	457.602	126.765	76.2399	239.645	-1.65607	0.000973042	0.0152164
101895583	107.071	64.79	64.868	157.636	175.726	212.869	78.9096	182.077	-1.20919	0.00100716	0.0156696
101896247	53.5354	92.4337	88.697	224.92	291.688	110.819	78.222	209.143	-1.41606	0.00100808	0.0156696
101901476	505.612	415.52	594.402	334.497	238.167	141.913	505.178	238.192	1.08536	0.00101935	0.0158256
101896254	147.52	106.256	124.441	271.058	206.947	283.028	126.072	253.677	-1.01165	0.0010277	0.0158737
109614080	2.37935	0	10.5907	31.7195	37.4645	51.822	4.32335	40.3353	-3.29645	0.00102859	0.0158737
novel.338	1.18968	0	0	24.0299	16.0562	11.1617	0.396558	17.0826	-5.42555	0.00102982	0.0158737
novel.156	0	0	1.32384	15.3792	17.8402	16.7425	0.441279	16.654	-5.39079	0.00104434	0.0160401
101893215	324.781	368.871	368.026	108.615	230.139	172.209	353.893	170.321	1.05425	0.00104753	0.01607
101896932	96.3637	68.2455	141.65	198.007	280.092	218.45	102.087	232.183	-1.19327	0.00104989	0.0160871
101899359	2045.05	1935.93	2179.03	1600.39	586.944	434.508	2053.34	873.948	1.23285	0.00106819	0.0163231
101900913	195.107	103.664	158.86	282.592	364.833	295.784	152.544	314.403	-1.04806	0.00107124	0.0163367
101889165	134.433	53.5597	251.529	59.5942	30.3284	32.6877	146.507	40.8701	1.83987	0.00107512	0.0163573
101897628	71.3805	114.894	47.6581	23.0687	25.8684	19.1343	77.9776	22.6905	1.78873	0.00107903	0.0163974
109614286	207.003	387.012	211.814	148.986	107.041	102.05	268.61	119.359	1.17489	0.00108045	0.0163997
101894651	13.0864	0	13.2384	40.3703	124.882	37.4713	8.77493	67.5744	-2.97952	0.00108915	0.0165123
101900749	578.182	323.086	901.532	275.864	327.369	169.019	600.934	257.417	1.22204	0.00110623	0.0167516
101897221	26.1729	22.4605	68.8395	3.84479	6.24409	7.97262	39.1576	6.0205	2.68638	0.00112109	0.0169371
101899727	77.3289	62.1984	67.5156	27.8747	19.6243	13.5534	69.0143	20.3508	1.76679	0.00112724	0.0169703
101892821	30.9316	30.2353	34.4197	5.76718	4.46006	0	31.8622	3.40908	3.2487	0.0011382	0.0171155
101894208	61.8631	136.491	74.1348	188.395	226.571	232.003	90.8296	215.656	-1.23863	0.0011481	0.0172242
101891783	47.587	82.9312	31.7721	7.68958	8.92012	17.5398	54.0968	11.3832	2.24673	0.00115186	0.0172605
101891061	161.796	112.303	142.974	210.502	280.092	388.266	139.024	292.954	-1.07924	0.00118622	0.0177138
novel.316	0	0	0	3.84479	8.92012	29.4987	0	14.0879	-6.11427	0.00120036	0.0179043
101898884	138.002	24.1883	104.583	369.1	349.669	152.277	88.9245	290.349	-1.71352	0.00121054	0.0180352
novel.708	36.8799	71.7009	42.3627	14.418	11.5962	3.18905	50.3145	9.73439	2.38552	0.00121909	0.0181244
101899864	44.018	28.5076	70.1633	101.887	134.694	156.263	47.563	130.948	-1.47458	0.00123029	0.0182453
101895778	4.7587	0	2.64767	28.8359	32.1124	21.5261	2.46879	27.4915	-3.54527	0.00125218	0.0185486
novel.705	1.18968	0	5.29534	19.2239	29.4364	31.8905	2.16167	26.8503	-3.7414	0.00126176	0.0186478
101901125	146.33	146.857	137.679	201.851	334.505	325.283	143.622	287.213	-1.00007	0.00128184	0.0188991
101888673	39.2593	50.9681	103.259	21.1463	5.35207	15.148	64.4955	13.8821	2.21503	0.00128417	0.0188991
101889365	2.37935	15.5496	9.26685	38.4479	44.6006	67.7672	9.06527	50.2719	-2.44607	0.00128462	0.0188991
101892970	44.018	15.5496	55.6011	125.917	120.422	106.833	38.3896	117.724	-1.63291	0.0013138	0.0192262
101893948	17.8451	25.0521	10.5907	119.188	18.7323	125.967	17.8293	87.9627	-2.29015	0.00131645	0.0192314
101891385	511.56	171.046	303.158	39.4091	167.698	117.995	328.588	108.367	1.59785	0.00131762	0.0192314
101889521	8.32773	0.863867	6.61918	38.4479	54.4128	22.3233	5.27026	38.3947	-2.90819	0.00132337	0.0192935
101889972	5.94838	7.7748	34.4197	0	0.892012	0	16.0476	0.297337	5.66055	0.00135187	0.0196424
105261450	26.1729	23.3244	11.9145	0	2.67604	0	20.4706	0.892012	4.53228	0.00135766	0.0197043
105262107	4.7587	0	1.32384	25.9523	26.7604	23.9179	2.02751	25.5435	-3.71825	0.00136334	0.0197573
101888878	107.071	81.2035	87.3732	28.8359	42.8166	27.9042	91.8825	33.1856	1.46866	0.0013884	0.0200603
101890591	0	0	0	4.80599	22.3003	11.9589	0	13.0217	-5.9983	0.00139007	0.020062
novel.563	10.7071	41.4656	35.7436	3.84479	4.46006	2.39179	29.3054	3.56555	3.04881	0.00140906	0.020265
101891141	15.4658	0	14.5622	74.9734	45.4926	74.9426	10.0093	65.1362	-2.73609	0.00141041	0.020265
101893900	637.666	190.051	761.206	192.239	230.139	215.261	529.641	212.546	1.31508	0.00142171	0.0204047
109613946	2699.37	1780.43	3669.67	2056	842.06	690.429	2716.49	1196.16	1.18341	0.00145283	0.0208282
101900425	3348.94	1785.61	3284.44	2141.55	855.44	867.421	2806.33	1288.14	1.12345	0.00147395	0.0211076
101898824	105.881	117.486	252.853	81.7017	21.4083	9.56714	158.74	37.5591	2.08393	0.00148234	0.0212042
109614213	164.175	85.5228	187.985	68.245	8.02811	35.8768	145.894	37.3833	1.96506	0.00149266	0.0213283
101897060	321.212	657.403	423.627	203.774	252.44	55.0111	467.414	170.408	1.45813	0.00150084	0.0214166
101892591	36.8799	0	86.0493	2.88359	2.67604	0	40.9764	1.85321	4.48349	0.00150382	0.0214166
101893480	59.4838	102.8	82.0778	22.1075	36.5725	18.337	81.4539	25.6724	1.67003	0.00150722	0.0214414
novel.628	0	0	0	3.84479	27.6524	8.76988	0	13.4224	-6.04153	0.00150889	0.0214415
101894486	0	0	3.97151	5.76718	15.1642	65.3755	1.32384	28.769	-4.57033	0.00151974	0.0215579
101896015	198.676	236.699	133.707	57.6718	73.145	109.225	189.694	80.0139	1.24531	0.00152042	0.0215579
109612012	88.036	62.1984	43.6866	16.3403	24.0843	6.37809	64.6403	15.6009	2.05733	0.00156222	0.0219676
101887887	168.934	51.832	135.031	288.359	294.364	275.055	118.599	285.926	-1.2764	0.0015633	0.0219676
101895310	84.4669	85.5228	72.811	28.8359	34.7885	15.148	80.9336	26.2575	1.62938	0.00156638	0.0219684
101892662	7.13805	5.1832	22.5052	0	0	0	11.6088	0	6.15561	0.00159415	0.0223095
101900740	148.709	37.1463	124.441	502.706	434.41	101.252	103.432	346.123	-1.7469	0.00161206	0.0225357
101892595	794.703	2237.41	1118.64	2404.91	3989.97	2389.39	1383.59	2928.09	-1.08061	0.00161851	0.0226015
101891228	51.156	50.9681	46.3343	106.693	104.365	144.304	49.4861	118.454	-1.25883	0.00162282	0.0226339
101890976	509.181	921.746	435.542	399.858	235.491	263.894	622.156	299.748	1.0561	0.0016273	0.0226492
105261618	121.347	234.108	186.661	85.5465	50.8447	89.2933	180.705	75.2282	1.26601	0.00162895	0.0226492
101891184	70.1908	84.6589	38.3912	26.9135	10.7041	7.17536	64.4137	14.931	2.12263	0.00163382	0.0226925
101889293	91.605	50.1043	95.3162	209.541	210.515	135.534	79.0085	185.197	-1.23601	0.0016475	0.0228334
101900680	22.6038	0	27.8006	84.5853	98.1214	107.63	16.8015	96.779	-2.55074	0.00165642	0.0229079
101888722	668.597	528.686	741.348	480.599	274.74	212.869	646.211	322.736	1.00218	0.00170298	0.0234514
105261852	21.4142	85.5228	58.2488	8.65077	10.7041	15.9452	55.0619	11.7667	2.22542	0.00173676	0.023841
109612958	180.831	114.894	142.974	80.7406	51.7367	53.4165	146.233	61.9646	1.23899	0.00173681	0.023841
101900597	41.6386	84.6589	50.3058	10.5732	6.24409	23.1206	58.8678	13.3126	2.14049	0.00175996	0.0240565
101897022	8.32773	0	5.29534	26.9135	38.3565	44.6467	4.54102	36.6389	-3.06341	0.00178894	0.0243698
101890485	58.2941	0	27.8006	1.92239	0.892012	0	28.6982	0.938136	4.97015	0.00179043	0.0243698
101895877	127.295	104.528	131.06	178.783	289.012	260.705	120.961	242.833	-1.00897	0.0017954	0.0244118
101889055	54.7251	22.4605	39.7151	85.5465	110.61	131.548	38.9669	109.235	-1.49828	0.00181296	0.0246246
101896886	84.4669	112.303	99.2877	42.2927	38.3565	11.9589	98.6858	30.8694	1.68373	0.00186358	0.0251797
101894981	16.6555	58.7429	23.829	64.4002	135.586	142.71	33.0758	114.232	-1.77209	0.00188462	0.025411
101889189	10.7071	25.0521	1.32384	0	0	0	12.361	0	6.26224	0.00188694	0.0254156
101893409	11.8968	0	11.9145	41.3315	53.5207	61.3892	7.93709	52.0805	-2.75487	0.0019087	0.0256286
101897766	235.556	174.501	263.443	136.49	84.7412	38.2686	224.5	86.4999	1.37804	0.00194473	0.0259888
101895664	0	0	0	6.72838	5.35207	25.5124	0	12.5309	-5.94498	0.00195509	0.0260888
101895458	95.174	117.486	93.9923	180.705	179.294	275.853	102.217	211.951	-1.04992	0.0019656	0.026175
101896786	0	0	0	5.76718	11.5962	18.337	0	11.9001	-5.86966	0.00198947	0.0264111
101894914	107.071	51.832	113.85	195.123	214.975	198.518	90.9176	202.872	-1.16674	0.00200516	0.026592
101893641	118.968	152.904	95.3162	47.0987	55.3048	12.7562	122.396	38.3865	1.67953	0.00201695	0.026721
101888507	15.4658	0	30.4482	0	0	0	15.3047	0	6.55515	0.00202252	0.0267357
101889653	19.0348	183.14	46.3343	268.174	246.195	356.376	82.8363	290.248	-1.79866	0.00203064	0.0267484
101890035	324.781	403.426	244.91	173.015	193.567	94.0769	324.372	153.553	1.08241	0.00203606	0.0267546
101899486	27.3625	8.63867	48.9819	94.1973	93.6613	107.63	28.3277	98.4963	-1.81938	0.00204742	0.026853
101888717	96.3637	75.1564	186.661	257.601	421.03	193.735	119.394	290.788	-1.29008	0.00205588	0.0269283
novel.1191	1.18968	0	1.32384	19.2239	17.8402	15.9452	0.837837	17.6698	-4.52185	0.00205762	0.0269283
101896402	210.573	165.862	205.195	119.188	77.6051	85.307	193.876	94.0335	1.04384	0.00207196	0.0270611
101899047	142.761	67.3816	127.088	210.502	262.252	247.151	112.41	239.968	-1.10109	0.00209984	0.0273675
101894109	102.312	50.9681	117.821	30.7583	20.5163	36.674	90.3672	29.3162	1.61731	0.00210177	0.0273675
novel.1203	1.18968	0	0	25.9523	4.46006	17.5398	0.396558	15.984	-5.33054	0.00214215	0.0278092
101888410	158.227	222.014	124.441	458.491	200.703	465.601	168.227	374.932	-1.15249	0.00217613	0.0281937
101897194	519.888	403.426	541.449	309.505	283.66	138.724	488.254	243.963	1.00156	0.00221361	0.0286218
109611670	33.3109	44.0572	70.1633	8.65077	12.4882	0	49.1771	7.04632	2.81311	0.00223615	0.0288554
101897892	141.571	188.323	131.06	53.827	45.4926	1.59452	153.651	33.6381	2.19726	0.00223889	0.0288621
109612223	2.37935	51.832	1.32384	0.961197	0	0	18.5117	0.320399	5.88493	0.00225565	0.0290202
101898052	11.8968	0	18.5337	62.4778	40.1406	89.2933	10.1435	63.9706	-2.69307	0.00226903	0.0291342
101894322	22.6038	46.6488	31.7721	8.65077	5.35207	4.78357	33.6749	6.26214	2.43894	0.00229926	0.0294347
101894268	4.7587	0	10.5907	38.4479	46.3846	30.2959	5.11646	38.3762	-2.96693	0.00236241	0.0301236
101894389	102.312	199.553	288.596	96.1197	66.0089	15.9452	196.82	59.358	1.73258	0.00236634	0.030144
101898713	44.018	12.0941	56.9249	91.3137	95.4453	188.951	37.679	125.237	-1.74905	0.00241549	0.0306492
101901388	5.94838	56.1513	15.886	1.92239	3.56805	0	25.9952	1.83015	3.85612	0.00243418	0.030856
101901772	174.882	218.558	201.223	107.654	66.9009	14.3507	198.221	62.9686	1.65903	0.00245501	0.0310591
109611908	0	0	1.32384	16.3403	7.1361	20.7288	0.441279	14.7351	-5.21488	0.00246054	0.0310986
101892296	44.018	51.832	37.0674	113.421	92.7693	113.211	44.3058	106.467	-1.25857	0.00247014	0.0311286
101900835	118.968	116.622	93.9923	177.821	197.135	294.987	109.861	223.314	-1.0226	0.00250937	0.0315921
101888455	11.8968	0.863867	78.1063	521.93	498.635	488.721	30.289	503.095	-4.06036	0.00251965	0.0316906
101895806	195.107	171.909	47.6581	66.3226	19.6243	34.2823	138.225	40.0764	1.79126	0.00252465	0.0316942
novel.985	117.778	82.9312	215.785	49.9822	64.2249	43.8494	138.831	52.6855	1.39378	0.00252483	0.0316942
101890530	259.349	121.805	152.241	712.247	331.829	240.773	177.799	428.283	-1.2693	0.00253976	0.0318197
novel.135	10.7071	25.916	10.5907	104.77	50.8447	39.0658	15.7379	64.8937	-2.01971	0.0025477	0.0318882
101899360	66.6218	94.1615	75.4586	24.0299	36.5725	23.9179	78.7473	28.1734	1.48588	0.00257336	0.0321598
101887203	1.18968	0	14.5622	38.4479	260.468	153.074	5.25062	150.663	-4.86951	0.00257438	0.0321598
novel.1015	5.94838	102.8	7.94302	6.72838	0.892012	0	38.8972	2.54013	3.97258	0.00259425	0.0323143
101888890	7.13805	27.6437	9.26685	30.7583	76.7131	90.8878	14.6829	66.1197	-2.14495	0.00264191	0.0327186
101893980	142.761	84.6589	141.65	409.47	328.261	139.521	123.023	292.417	-1.25182	0.00264775	0.0327381
novel.1192	3.56903	0	5.29534	12.4956	20.5163	57.4028	2.95479	30.1382	-3.42222	0.00269437	0.0331775
101895368	19.0348	19.8689	2.64767	0.961197	0	0	13.8505	0.320399	5.46171	0.00271168	0.0332954
101888742	210.573	143.402	205.195	76.8958	90.9853	105.239	186.39	91.0399	1.02943	0.00275398	0.0336663
101889537	173.693	240.155	255.5	120.15	128.45	67.7672	223.116	105.456	1.08337	0.00275492	0.0336663
101891280	164.175	79.4757	132.384	216.269	237.275	339.633	125.345	264.393	-1.08267	0.00276521	0.0337601
101899590	16.6555	35.4185	11.9145	2.88359	2.67604	0.797262	21.3295	2.11896	3.35792	0.00279605	0.0340494
101894937	268.867	56.1513	255.5	500.784	504.879	443.278	193.506	482.98	-1.3243	0.00281075	0.0341226
101898309	140.382	62.1984	172.099	68.245	15.1642	23.9179	124.893	35.7757	1.80507	0.00281429	0.0341335
101888770	359.282	450.075	428.923	189.356	273.848	71.7536	412.76	178.319	1.21246	0.00284171	0.0344015
101891952	1023.12	941.615	1198.07	773.764	531.639	239.179	1054.27	514.861	1.03462	0.00295699	0.0355969
109613581	375.937	192.642	222.404	100.926	155.21	121.981	263.661	126.039	1.06302	0.00297481	0.035778
101893907	15.4658	19.0051	29.1244	1.92239	3.56805	0	21.1984	1.83015	3.55336	0.0029922	0.0359538
101897969	9.5174	0	10.5907	31.7195	47.2767	52.6193	6.7027	43.8718	-2.75567	0.00302382	0.0361912
101892127	0	0	5.29534	7.68958	16.0562	60.5919	1.76511	28.1126	-4.10143	0.00302399	0.0361912
101897669	74.9495	64.79	56.9249	156.675	122.206	138.724	65.5548	139.201	-1.08512	0.00302834	0.0361912
105262388	28.5522	71.7009	56.9249	9.61197	18.7323	11.9589	52.3927	13.4344	1.96593	0.00303144	0.0361912
novel.531	1.18968	0	2.64767	3.84479	33.8965	27.1069	1.27912	21.6161	-4.18755	0.00303158	0.0361912
109613481	84.4669	98.4808	66.1918	22.1075	10.7041	42.2549	83.0465	25.0222	1.72736	0.00306161	0.0364487
101889650	111.829	80.3396	84.7255	154.753	229.247	177.789	92.2982	187.263	-1.0228	0.00311904	0.0369794
101895726	88.036	85.5228	55.6011	30.7583	27.6524	25.5124	76.3866	27.9744	1.4535	0.0031307	0.0370317
101895937	17.8451	0.863867	1.32384	49.021	51.7367	39.8631	6.67761	46.8736	-2.83034	0.00313575	0.0370317
101899960	105.881	83.7951	92.6685	151.869	169.482	265.488	94.1149	195.613	-1.0587	0.00315406	0.0372064
101891267	41.6386	53.5597	37.0674	94.1973	90.9853	137.926	44.0886	107.703	-1.2829	0.0031954	0.0376597
105262391	54.7251	44.0572	67.5156	307.583	80.2811	101.252	55.4326	163.039	-1.55895	0.00320443	0.0376909
101901312	41.6386	29.3715	42.3627	4.80599	10.7041	0	37.7909	5.17004	2.87933	0.00320785	0.0376909
101887704	17353.8	7601.16	19283	10888.4	6226.25	3920.93	14746	7011.87	1.07244	0.00320972	0.0376909
novel.724	172.503	161.543	240.938	101.887	78.4971	105.239	191.661	95.2075	1.00648	0.00322096	0.0377856
101900746	115.398	61.3345	136.355	40.3703	22.3003	47.8357	104.363	36.8354	1.49641	0.00324373	0.0378494
101898041	174.882	219.422	88.697	73.051	76.7131	52.6193	161	67.4611	1.26044	0.00331193	0.038506
101899333	141.571	91.5699	111.202	63.439	27.6524	43.8494	114.781	44.9803	1.35181	0.00334189	0.0386803
101897658	49.9664	35.4185	63.5441	93.2361	87.4172	227.22	49.643	135.958	-1.46213	0.00335854	0.0388382
101898687	964.827	443.164	902.856	549.805	242.627	323.688	770.282	372.04	1.04946	0.0034131	0.0393585
101900829	848.238	739.47	1424.45	771.841	377.321	300.568	1004.05	483.243	1.0551	0.00341572	0.0393585
101891849	83.2773	143.402	99.2877	153.792	217.651	359.565	108.656	243.669	-1.16201	0.00342615	0.0394084
101889048	57.1044	35.4185	30.4482	145.141	74.929	102.847	40.9904	107.639	-1.39286	0.00353041	0.0402848
101897196	5.94838	60.4707	13.2384	4.80599	0.892012	0	26.5525	1.89933	3.8493	0.00355816	0.0405298
101894310	192.727	119.214	225.052	108.615	52.6287	72.5508	178.998	77.9316	1.19809	0.0037089	0.0419141
novel.805	4.7587	21.5967	3.97151	0	0	0	10.109	0	5.97328	0.0037457	0.0421824
101890584	0	0	0	22.1075	22.3003	0	0	14.8026	-6.18056	0.00376647	0.0423196
109613440	23.7935	2.5916	15.886	41.3315	86.5252	58.9974	14.0904	62.2847	-2.16782	0.00376772	0.0423196
101899856	36.8799	80.3396	107.231	32.6807	20.5163	11.1617	74.8167	21.4529	1.80767	0.0037751	0.0423289
101892171	64.2425	122.669	91.3447	171.093	187.323	216.058	92.7521	191.491	-1.04058	0.00385908	0.0431543
101893843	178.451	50.9681	144.298	407.548	387.133	158.655	124.573	317.779	-1.35553	0.00395708	0.043912
101900910	104.691	162.407	71.4871	158.598	272.064	329.269	112.862	253.31	-1.16044	0.00396364	0.0439471
101893364	97.5534	63.9261	93.9923	140.335	173.05	210.477	85.1573	174.621	-1.04259	0.0039961	0.0441176
105261505	97.5534	95.8892	141.65	7.68958	51.7367	41.4576	111.698	33.628	1.72646	0.00400394	0.0441664
101899996	199.865	355.049	232.995	167.248	75.8211	126.765	262.637	123.278	1.09428	0.00401746	0.0442777
novel.949	49.9664	84.6589	19.8575	6.72838	18.7323	8.76988	51.4943	11.4102	2.18059	0.00402163	0.0442859
101899440	46.3973	29.3715	50.3058	3.84479	5.35207	16.7425	42.0249	8.64645	2.26304	0.00403106	0.0443142
101895229	248.642	120.077	230.347	272.019	413.894	530.179	199.689	405.364	-1.02606	0.00407297	0.04471
109612525	4.7587	19.0051	5.29534	0	0	0	9.68637	0	5.91035	0.00407398	0.04471
101892557	731.65	533.87	1074.95	279.708	269.388	600.338	780.158	383.145	1.02385	0.00410452	0.0449306
101888970	21.4142	33.6908	33.0959	7.68958	0	0	29.4003	2.56319	3.55599	0.00412762	0.045107
101896800	47.587	58.7429	125.764	18.2627	14.2722	35.8768	77.3648	22.8039	1.75336	0.00414432	0.045213
101896276	121.347	71.7009	76.7825	273.941	129.342	193.735	89.9434	199.006	-1.14726	0.00416444	0.0453559
101895950	97.5534	102.8	66.1918	11.5344	41.9246	34.2823	88.8484	29.2471	1.60114	0.00425584	0.0461956
101897014	1363.37	196.098	1314.57	181.666	180.187	31.0932	958.012	130.982	2.87095	0.00428794	0.0464659
109613339	34.5006	31.9631	263.443	32.6807	18.7323	0.797262	109.969	17.4034	2.66313	0.00430244	0.0465728
101896278	452.077	68.2455	360.083	100.926	64.2249	136.332	293.468	100.494	1.54312	0.00431944	0.0465728
101897622	29.7419	26.7799	91.3447	13.4568	8.02811	0	49.2888	7.16162	2.79319	0.00436137	0.046868
101895741	98.743	149.449	83.4017	151.869	264.036	285.42	110.531	233.775	-1.07552	0.00436343	0.046868
101898392	2.37935	30.2353	1.32384	0	0	0	11.3128	0	6.1372	0.00437239	0.046868
novel.100	1.18968	19.0051	10.5907	0	0	0	10.2618	0	5.99055	0.00440393	0.0470128
101895080	55.9147	34.5547	68.8395	104.77	90.0933	215.261	53.103	136.708	-1.37385	0.00441926	0.0471376
109611788	3.56903	22.4605	10.5907	0.961197	0	0	12.2067	0.320399	5.28094	0.00444516	0.0473356
101889967	55.9147	69.1093	54.2773	24.0299	21.4083	7.17536	59.7671	17.5379	1.77841	0.0044514	0.0473631
101888889	51.156	40.6017	62.2203	119.188	100.797	120.387	51.326	113.457	-1.15182	0.00446772	0.0474379
101888444	101.122	14.6857	176.07	39.4091	8.02811	12.7562	97.2928	20.0645	2.27847	0.00446825	0.0474379
novel.266	0	0	0	2.88359	4.46006	26.3096	0	11.2178	-5.78606	0.00460463	0.0487924

## Sheet: SI-4 Fig. 6B GO ID
Category	GOID	Description	GeneRatio	BgRatio	pvalue	padj	geneID	geneName	Count	Up	Up_Gene_id	Down	Down_Gene_id
BP	GO:0000270	peptidoglycan metabolic process	6/209	20/3345	0.00102336	0.0139291	101895422/101895074/101898829/101893184/101898359/105262068	LOC101895422/LOC101895074/LOC101898829/LOC101893184/LOC101898359/LOC105262068	6	6	101895422/101895074/101898829/101893184/101898359/105262068	0
BP	GO:0005975	carbohydrate metabolic process	19/209	121/3345	0.000134817	0.00275251	101900389/101895737/101890748/101899700/101889101/101890446/101899837/101900811/101894618/101888907/101895212/101900924/101887606/101894367/101889708/101893199/101896047/101900740/101892557	LOC101900389/LOC101895737/LOC101890748/LOC101899700/LOC101889101/LOC101890446/LOC101899837/LOC101900811/LOC101894618/LOC101888907/LOC101895212/LOC101900924/LOC101887606/LOC101894367/LOC101889708/LOC101893199/LOC101896047/LOC101900740/LOC101892557	19	8	101890748/101889101/101894618/101888907/101895212/101887606/101894367/101892557	11	101900389/101895737/101899700/101890446/101899837/101900811/101900924/101889708/101893199/101896047/101900740
BP	GO:0055114	oxidation-reduction process	47/209	372/3345	8.09122e-07	1.98235e-05	101891297/101891089/101890373/101895933/101897647/101890041/101889924/101892899/101891933/101890274/101891761/101892278/101898657/101889539/101897193/101890728/101899700/101887577/101901324/101901667/101892495/101890543/101888907/101899692/101899703/101894367/101899451/101890111/109614056/101889704/101894938/101897587/101891450/101897760/101891224/101899899/101887634/101889524/101901025/101895728…	CYP6D8/LOC101891089/LOC101890373/LOC101895933/LOC101897647/LOC101890041/LOC101889924/LOC101892899/LOC101891933/LOC101890274/LOC101891761/LOC101892278/LOC101898657/LOC101889539/LOC101897193/LOC101890728/LOC101899700/LOC101887577/LOC101901324/LOC101901667/LOC101892495/LOC101890543/LOC101888907/LOC101899692/LOC101899703/LOC101894367/LOC101899451/LOC101890111/LOC109614056/LOC101889704/LOC101894938/LO…	47	12	101891297/101891089/101897647/101901324/101892495/101888907/101899703/101894367/101899451/109614056/101891450/101889524	35	101890373/101895933/101890041/101889924/101892899/101891933/101890274/101891761/101892278/101898657/101889539/101897193/101890728/101899700/101887577/101901667/101890543/101899692/101890111/101889704/101894938/101897587/101897760/101891224/101899899/101887634/101901025/101895728/101890089/101891061/101889365/101892970/101897022/101897669/101891267
BP	GO:0015908	fatty acid transport	4/209	10/3345	0.00230652	0.0209296	109613770/101890726/101900033/101898052	LOC109613770/LOC101890726/LOC101900033/LOC101898052	4	2	109613770/101890726	2	101900033/101898052
BP	GO:0006952	defense response	15/209	21/3345	2.06361e-14	2.56185e-12	101893688/105262584/109612355/101893852/101893190/novel.675/101889508/101897067/101894491/101889957/101896914/101896897/105261739/101893350/105261775	attacin/LOC105262584/LOC109612355/LOC101893852/LOC101893190/-/attacin/diptericin/LOC101894491/LOC101889957/LOC101896914/LOC101896897/LOC105261739/LOC101893350/LOC105261775	15	14	101893688/105262584/109612355/101893852/101893190/novel.675/101889508/101897067/101894491/101889957/101896914/101896897/105261739/101893350	1	105261775
MF	GO:0030414	peptidase inhibitor activity	12/301	49/5463	9.19561e-06	0.000198855	101893243/101897128/101899329/101893808/101894811/101899922/101893806/101892321/101893362/101894651/101893409/101899440	LOC101893243/LOC101897128/LOC101899329/CPI/LOC101894811/LOC101899922/LOC101893806/LOC101892321/LOC101893362/LOC101894651/LOC101893409/LOC101899440	12	4	101893243/101899329/101893806/101899440	8	101897128/101893808/101894811/101899922/101892321/101893362/101894651/101893409
MF	GO:0016491	oxidoreductase activity	49/301	391/5463	2.25263e-08	1.29902e-06	101891297/101890373/101895933/101897647/101890041/101889924/101892899/101891933/101890274/101891761/101892278/101898657/101889539/101897193/101890728/101899700/101887577/101901324/101901667/101892495/101890543/101888907/novel.1148/101888643/101899692/101899703/101894367/101899846/101899451/101890111/109614056/101889704/101894938/101897587/101891450/101897760/101891224/101899899/101887634/10188952…	CYP6D8/LOC101890373/LOC101895933/LOC101897647/LOC101890041/LOC101889924/LOC101892899/LOC101891933/LOC101890274/LOC101891761/LOC101892278/LOC101898657/LOC101889539/LOC101897193/LOC101890728/LOC101899700/LOC101887577/LOC101901324/LOC101901667/LOC101892495/LOC101890543/LOC101888907/-/LOC101888643/LOC101899692/LOC101899703/LOC101894367/LOC101899846/LOC101899451/LOC101890111/LOC109614056/LOC101889704/…	49	13	101891297/101897647/101901324/101892495/101888907/novel.1148/101899703/101894367/101899846/101899451/109614056/101891450/101889524	36	101890373/101895933/101890041/101889924/101892899/101891933/101890274/101891761/101892278/101898657/101889539/101897193/101890728/101899700/101887577/101901667/101890543/101888643/101899692/101890111/101889704/101894938/101897587/101897760/101891224/101899899/101887634/101901025/101895728/101890089/101891061/101889365/101892970/101897022/101897669/101891267
MF	GO:0005506	iron ion binding	28/301	140/5463	1.36641e-09	1.36411e-07	101891297/101890373/101895933/101890041/101889924/101892899/101891933/101891761/101892278/101889539/101890728/101892495/101890543/101894367/101889704/101897587/101891450/101897760/101891224/101899899/101889524/101901025/101890089/101891061/101889365/101892970/101897022/101897669	CYP6D8/LOC101890373/LOC101895933/LOC101890041/LOC101889924/LOC101892899/LOC101891933/LOC101891761/LOC101892278/LOC101889539/LOC101890728/LOC101892495/LOC101890543/LOC101894367/LOC101889704/LOC101897587/LOC101891450/LOC101897760/LOC101891224/LOC101899899/LOC101889524/LOC101901025/LOC101890089/LOC101891061/LOC101889365/LOC101892970/LOC101897022/LOC101897669	28	5	101891297/101892495/101894367/101891450/101889524	23	101890373/101895933/101890041/101889924/101892899/101891933/101891761/101892278/101889539/101890728/101890543/101889704/101897587/101897760/101891224/101899899/101901025/101890089/101891061/101889365/101892970/101897022/101897669
CC	GO:0005576	extracellular region	25/108	132/1933	1.49294e-08	7.31538e-07	101893688/105262584/109612355/101893852/101893190/101889508/101893243/101897128/101897067/101894491/101889957/101894811/101896914/101896897/105261739/101899922/101888005/101893350/101891167/101889135/101890591/101890485/101893409/101899440/101892557	attacin/LOC105262584/LOC109612355/LOC101893852/LOC101893190/attacin/LOC101893243/LOC101897128/diptericin/LOC101894491/LOC101889957/LOC101894811/LOC101896914/LOC101896897/LOC105261739/LOC101899922/LOC101888005/LOC101893350/LOC101891167/LOC101889135/LOC101890591/LOC101890485/LOC101893409/LOC101899440/LOC101892557	25	18	101893688/105262584/109612355/101893852/101893190/101889508/101893243/101897067/101894491/101889957/101896914/101896897/105261739/101893350/101891167/101890485/101899440/101892557	7	101897128/101894811/101899922/101888005/101889135/101890591/101893409
CC	GO:0005615	extracellular space	5/108	21/1933	0.00491877	0.12051	101893243/101897128/101894811/101899922/101893409	LOC101893243/LOC101897128/LOC101894811/LOC101899922/LOC101893409	5	1	101893243	4	101897128/101894811/101899922/101893409

## Sheet: SI-4 Fig. 6B Gene ID
gene_id	MutPirkt1	MutPirkt2	MutPirkt3	Wildt1	Wildt2	Wildt3	MutPirkt	Wildt	log2FoldChange	pvalue	padj	gene_name	gene_description
101895422	2378.16	3508.16	3930.47	435.422	282.768	599.541	3272.26	439.244	2.89656	1.41e-23	7.57e-21	LOC101895422	peptidoglycan-recognition protein SC2-like && sp|Q70PU1|PGSC2_DROSI Peptidoglycan-recognition protein SC2 OS=Drosophila simulans OX=7240 GN=PGRP-SC2 PE=3 SV=1 && PF01510:N-acetylmuramoyl-L-alanine amidase
101895074	3202.61	3596.28	4764.49	1101.53	764.455	770.155	3854.46	878.714	2.13329	1.04e-19	3.94e-17	LOC101895074	peptidoglycan-recognition protein LB && sp|Q8INK6|PGPLB_DROME Peptidoglycan-recognition protein LB OS=Drosophila melanogaster OX=7227 GN=PGRP-LB PE=1 SV=1 && PF01510:N-acetylmuramoyl-L-alanine amidase
101898829	5285.73	3811.38	5726.91	2018.51	2316.56	1751.58	4941.34	2028.88	1.28403	3.48e-09	2.88e-07	LOC101898829	peptidoglycan-recognition protein SD-like && sp|Q70PR8|PGPSD_DROSI Peptidoglycan-recognition protein SD OS=Drosophila simulans OX=7240 GN=PGRP-SD PE=3 SV=1 && PF01510:N-acetylmuramoyl-L-alanine amidase
101893184	21738.9	25476.3	41940.4	15742.5	8464.31	8562.59	29718.6	10923.1	1.44399	1.21e-06	5.05e-05	LOC101893184	peptidoglycan-recognition protein SB1 && sp|Q70PY2|PGSB1_DROME Peptidoglycan-recognition protein SB1 OS=Drosophila melanogaster OX=7227 GN=PGRP-SB1 PE=2 SV=2 && PF01510:N-acetylmuramoyl-L-alanine amidase
101898359	17.8451	91.5699	21.1814	2.88359	0	0	43.5321	0.961197	5.58386	1.15e-05	0.000374868	LOC101898359	peptidoglycan-recognition protein SC2-like && sp|Q9V4X2|PGSC2_DROME Peptidoglycan-recognition protein SC2 OS=Drosophila melanogaster OX=7227 GN=PGRP-SC2 PE=2 SV=1 && PF01510:N-acetylmuramoyl-L-alanine amidase
105262068	191.538	196.962	180.042	106.693	83.8492	70.9563	189.514	87.1661	1.12336	0.000706728	0.0118096	LOC105262068	peptidoglycan recognition protein && sp|Q9VXN9|PGPLE_DROME Peptidoglycan-recognition protein LE OS=Drosophila melanogaster OX=7227 GN=PGRP-LE PE=1 SV=1 && PF01510:N-acetylmuramoyl-L-alanine amidase
101900389	444.939	458.713	799.597	4057.21	4330.72	5435.73	567.75	4607.89	-3.02286	1.48e-31	1.27e-28	LOC101900389	alpha-amylase A && sp|P54215|AMYA_DROMA Alpha-amylase A OS=Drosophila mauritiana OX=7226 GN=Amy-d PE=3 SV=1 && PF00128:Alpha amylase, catalytic domain|PF02806:Alpha amylase, C-terminal all-beta domain
101895737	6517.04	5711.02	5782.52	18390.6	22421.6	36977	6003.53	25929.7	-2.11077	7.4e-17	2.17e-14	LOC101895737	maltase A1 && sp|P07190|MAL1_DROME Maltase A1 OS=Drosophila melanogaster OX=7227 GN=Mal-A1 PE=2 SV=2 && PF00128:Alpha amylase, catalytic domain
101890748	1547.77	1199.91	1935.45	576.718	445.114	389.861	1561.04	470.564	1.73001	6.91e-12	9.51e-10	LOC101890748	alpha-amylase-related protein && sp|O76263|AMYR_DROWI Alpha-amylase-related protein OS=Drosophila willistoni OX=7260 GN=Amyrel PE=3 SV=1 && PF02806:Alpha amylase, C-terminal all-beta domain|PF00128:Alpha amylase, catalytic domain
101899700	807.789	817.218	751.939	1717.66	2776.83	3502.37	792.315	2665.62	-1.75032	1.66e-11	2.08e-09	LOC101899700	L-lactate dehydrogenase && sp|Q95028|LDH_DROME L-lactate dehydrogenase OS=Drosophila melanogaster OX=7227 GN=Ldh PE=2 SV=1 && PF02866:lactate/malate dehydrogenase, alpha/beta C-terminal domain|PF00056:lactate/malate dehydrogenase, NAD binding domain
101889101	191.538	324.814	152.241	32.6807	36.5725	35.0795	222.864	34.7776	2.68321	3.89e-11	4.57e-09	LOC101889101	acid trehalase-like protein 1 && sp|F1NZI4|PGGHG_CHICK Protein-glucosylgalactosylhydroxylysine glucosidase OS=Gallus gallus OX=9031 GN=PGGHG PE=1 SV=3 && PF03636:Glycosyl hydrolase family 65, N-terminal domain|PF03632:Glycosyl hydrolase family 65 central catalytic domain
101890446	952.93	2085.37	1182.19	4016.84	6405.54	5492.34	1406.83	5304.91	-1.91392	5.71e-11	6.47e-09	LOC101890446	probable galactose-1-phosphate uridylyltransferase && sp|Q9VMA2|GALT_DROME Probable galactose-1-phosphate uridylyltransferase OS=Drosophila melanogaster OX=7227 GN=Galt PE=2 SV=2 && PF01087:Galactose-1-phosphate uridyl transferase, N-terminal domain|PF02744:Galactose-1-phosphate uridyl transferase, C-terminal domain
101899837	1001.71	1167.08	1007.44	2109.83	2896.36	2439.62	1058.74	2481.94	-1.22856	1.1e-09	9.9e-08	LOC101899837	maltase A3-like && sp|P07192|MAL3_DROME Maltase A3 OS=Drosophila melanogaster OX=7227 GN=Mal-A3 PE=2 SV=2 && PF00128:Alpha amylase, catalytic domain
101900811	0	0	0	36.5255	66.0089	83.7125	0	62.0823	-8.25206	1.64e-09	1.45e-07	LOC101900811	6-phosphogluconolactonase && sp|Q2TBQ8|6PGL_BOVIN 6-phosphogluconolactonase OS=Bos taurus OX=9913 GN=PGLS PE=2 SV=1 && PF01182:Glucosamine-6-phosphate isomerases/6-phosphogluconolactonase
101894618	2235.4	2389.46	1861.31	833.358	1164.08	871.407	2162.06	956.28	1.17724	4.91e-08	3.03e-06	LOC101894618	lysosomal alpha-mannosidase && sp|Q60HE9|MA2B1_MACFA Lysosomal alpha-mannosidase OS=Macaca fascicularis OX=9541 GN=MAN2B1 PE=2 SV=1 && PF17677:Glycosyl hydrolases family 38 C-terminal beta sandwich domain|PF01074:Glycosyl hydrolases family 38 N-terminal domain|PF09261:Alpha mannosidase middle domain|PF07748:Glycosyl hydrolases family 38 C-terminal domain
101888907	10551.2	10039	10652.9	5856.57	2686.74	3094.17	10414.4	3879.16	1.42487	1.76e-07	9.38e-06	LOC101888907	glycerol-3-phosphate dehydrogenase [NAD(+)]%2C cytoplasmic%2C transcript variant X3 && sp|P07735|GPDA_DROVI Glycerol-3-phosphate dehydrogenase [NAD(+)], cytoplasmic OS=Drosophila virilis OX=7244 GN=Gpdh1 PE=1 SV=3 && PF07479:NAD-dependent glycerol-3-phosphate dehydrogenase C-terminus|PF01210:NAD-dependent glycerol-3-phosphate dehydrogenase N-terminus
101895212	1139.71	997.766	1403.27	364.294	590.512	482.343	1180.25	479.05	1.29978	2.17e-07	1.14e-05	LOC101895212	maltase A3 && sp|P07192|MAL3_DROME Maltase A3 OS=Drosophila melanogaster OX=7227 GN=Mal-A3 PE=2 SV=2 && PF00128:Alpha amylase, catalytic domain
101900924	278.384	253.977	244.91	605.554	577.132	1331.43	259.09	838.038	-1.6941	3.02e-07	1.5e-05	LOC101900924	chitinase-like protein Idgf4 && sp|Q8MX32|IDGF3_DROSI Chitinase-like protein Idgf3 OS=Drosophila simulans OX=7240 GN=Idgf3 PE=3 SV=1 && PF00704:Glycosyl hydrolases family 18
101887606	4661.15	4785.82	2946.86	2159.81	1102.53	1565.82	4131.28	1609.39	1.36041	8.99e-07	3.91e-05	LOC101887606	fructose-bisphosphate aldolase%2C transcript variant X1 && sp|P07764|ALF_DROME Fructose-bisphosphate aldolase OS=Drosophila melanogaster OX=7227 GN=Ald1 PE=1 SV=5 && PF00274:Fructose-bisphosphate aldolase class-I
101894367	14345.1	11124	13147	6952.34	2990.03	1993.15	12872	3978.51	1.69406	1.36e-06	5.55e-05	LOC101894367	inositol oxygenase && sp|Q4V8T0|MIOX_DANRE Inositol oxygenase OS=Danio rerio OX=7955 GN=miox PE=2 SV=1 && PF05153:Myo-inositol oxygenase
101889708	7.13805	0	11.9145	49.9822	175.726	59.7946	6.35086	95.1678	-3.9661	2.63e-06	9.93e-05	LOC101889708	pyruvate kinase-like && sp|O62619|KPYK_DROME Pyruvate kinase OS=Drosophila melanogaster OX=7227 GN=PyK PE=2 SV=2 && PF02887:Pyruvate kinase, alpha/beta domain|PF00224:Pyruvate kinase, barrel domain
101893199	249.832	604.707	189.309	1015.99	908.069	778.127	347.949	900.727	-1.36793	0.000220847	0.00458394	LOC101893199	beta-hexosaminidase subunit beta && sp|P07686|HEXB_HUMAN Beta-hexosaminidase subunit beta OS=Homo sapiens OX=9606 GN=HEXB PE=1 SV=3 && PF14845:beta-acetyl hexosaminidase like|PF00728:Glycosyl hydrolase family 20, catalytic domain
101896047	146.33	41.4656	140.327	223.959	364.833	306.149	109.374	298.313	-1.4553	0.000931895	0.0147516	LOC101896047	ADP-dependent glucokinase%2C transcript variant X1 && sp|Q8VDL4|ADPGK_MOUSE ADP-dependent glucokinase OS=Mus musculus OX=10090 GN=Adpgk PE=1 SV=2 && PF04587:ADP-specific Phosphofructokinase/Glucokinase conserved region
101900740	148.709	37.1463	124.441	502.706	434.41	101.252	103.432	346.123	-1.7469	0.00161206	0.0225357	LOC101900740	uncharacterized LOC101900740 && sp|H9JW43|CDA8_BOMMO Chitin deacetylase 8 OS=Bombyx mori OX=7091 GN=CDA8 PE=1 SV=2 && PF01522:Polysaccharide deacetylase
101892557	731.65	533.87	1074.95	279.708	269.388	600.338	780.158	383.145	1.02385	0.00410452	0.0449306	LOC101892557	Chitin binding Peritrophin-A%2C transcript variant X1 && sp|H9J9M0|CDA1_BOMMO Chitin deacetylase 1 OS=Bombyx mori OX=7091 GN=CDA1 PE=1 SV=1 && PF00057:Low-density lipoprotein receptor domain class A|PF01607:Chitin binding Peritrophin-A domain
101891297	7567.52	6882.43	6677.43	414.276	540.56	346.012	7042.46	433.616	4.02213	4.57e-81	2.95e-77	CYP6D8	probable cytochrome P450 6d5-like && sp|Q9VFP1|CP6D5_DROME Probable cytochrome P450 6d5 OS=Drosophila melanogaster OX=7227 GN=Cyp6d5 PE=2 SV=1 && PF00067:Cytochrome P450
101891089	2152.12	1262.11	1759.38	60.5554	68.685	34.2823	1724.54	54.5075	4.98838	5.13e-61	2.21e-57	LOC101891089	NADH dehydrogenase [ubiquinone] 1 alpha subcomplex subunit 5-like && sp|P23935|NDUA5_BOVIN NADH dehydrogenase [ubiquinone] 1 alpha subcomplex subunit 5 OS=Bos taurus OX=9913 GN=NDUFA5 PE=1 SV=3 && PF04716:ETC complex I subunit conserved region
101890373	661.459	616.801	642.06	3860.17	2831.25	2660.46	640.107	3117.29	-2.28404	1.55e-27	1.17e-24	LOC101890373	cytochrome P450 6a9-like%2C transcript variant X2 && sp|Q27594|CP6A9_DROME Cytochrome P450 6a9 OS=Drosophila melanogaster OX=7227 GN=Cyp6a9 PE=2 SV=3 && PF00067:Cytochrome P450
101895933	15.4658	8.63867	13.2384	217.231	646.709	443.278	12.4476	435.739	-5.15179	2e-27	1.43e-24	LOC101895933	probable cytochrome P450 304a1 && sp|Q9VG17|CP304_DROME Probable cytochrome P450 304a1 OS=Drosophila melanogaster OX=7227 GN=Cyp304a1 PE=2 SV=2 && PF00067:Cytochrome P450
101897647	3031.29	3572.09	3101.75	632.468	760.887	420.157	3235.04	604.504	2.42071	9.55e-24	5.36e-21	LOC101897647	glycine dehydrogenase (decarboxylating)%2C mitochondrial%2C transcript variant X2 && sp|Q91W43|GCSP_MOUSE Glycine dehydrogenase (decarboxylating), mitochondrial OS=Mus musculus OX=10090 GN=Gldc PE=1 SV=1 && PF02347:Glycine cleavage system P-protein
101890041	92.7947	59.6068	86.0493	537.309	580.7	403.414	79.4836	507.141	-2.68137	5.41e-19	1.89e-16	LOC101890041	cytochrome P450 6a9 && sp|Q27594|CP6A9_DROME Cytochrome P450 6a9 OS=Drosophila melanogaster OX=7227 GN=Cyp6a9 PE=2 SV=3 && PF00067:Cytochrome P450
101889924	7.13805	30.2353	15.886	194.162	554.832	390.658	17.7531	379.884	-4.38825	2.39e-18	7.93e-16	LOC101889924	probable cytochrome P450 304a1 && sp|Q9VG17|CP304_DROME Probable cytochrome P450 304a1 OS=Drosophila melanogaster OX=7227 GN=Cyp304a1 PE=2 SV=2 && PF00067:Cytochrome P450
101892899	30.9316	36.2824	29.1244	204.735	289.012	286.217	32.1128	259.988	-3.01012	5.27e-17	1.58e-14	LOC101892899	cytochrome P450 4d8-like && sp|Q9VS79|CP4D8_DROME Cytochrome P450 4d8 OS=Drosophila melanogaster OX=7227 GN=Cyp4d8 PE=2 SV=2 && PF00067:Cytochrome P450
101891933	36.8799	40.6017	46.3343	247.028	360.373	265.488	41.272	290.963	-2.82019	1.57e-16	4.4e-14	LOC101891933	probable cytochrome P450 6a13 && sp|Q9V4U7|C6A14_DROME Probable cytochrome P450 6a14 OS=Drosophila melanogaster OX=7227 GN=Cyp6a14 PE=3 SV=3 && PF00067:Cytochrome P450
101890274	182.02	133.899	127.088	507.512	879.524	724.711	147.669	703.916	-2.25394	9.66e-15	2.23e-12	LOC101890274	saccharopine dehydrogenase-like oxidoreductase && sp|Q8NBX0|SCPDL_HUMAN Saccharopine dehydrogenase-like oxidoreductase OS=Homo sapiens OX=9606 GN=SCCPDH PE=1 SV=1 && PF03435:Saccharopine dehydrogenase NADP binding domain
101891761	47.587	33.6908	30.4482	237.416	243.519	244.759	37.242	241.898	-2.70071	1.42e-14	3.17e-12	LOC101891761	cytochrome P450 6a9 && sp|Q27594|CP6A9_DROME Cytochrome P450 6a9 OS=Drosophila melanogaster OX=7227 GN=Cyp6a9 PE=2 SV=3 && PF00067:Cytochrome P450
101892278	0	0	0	139.374	141.83	150.682	0	143.962	-9.46432	5.42e-14	1.09e-11	LOC101892278	probable cytochrome P450 6a14 && sp|Q9V4U7|C6A14_DROME Probable cytochrome P450 6a14 OS=Drosophila melanogaster OX=7227 GN=Cyp6a14 PE=3 SV=3 && PF00067:Cytochrome P450
101898657	65.4321	63.0623	83.4017	258.562	656.521	509.45	70.632	474.844	-2.75333	9.23e-14	1.81e-11	LOC101898657	senecionine N-oxygenase%2C transcript variant X1 && sp|Q8MP06|SNO1_TYRJA Senecionine N-oxygenase OS=Tyria jacobaeae OX=179666 GN=sno1 PE=1 SV=1 && PF00743:Flavin-binding monooxygenase-like
101889539	24.9832	20.7328	22.5052	172.054	154.318	186.559	22.7404	170.977	-2.91523	3.52e-13	5.91e-11	LOC101889539	probable cytochrome P450 6a21 && sp|Q9V774|C6A21_DROME Probable cytochrome P450 6a21 OS=Drosophila melanogaster OX=7227 GN=Cyp6a21 PE=2 SV=1 && PF00067:Cytochrome P450
101897193	247.452	304.081	161.508	733.393	1024.92	1012.52	237.68	923.613	-1.95394	4.95e-12	7.19e-10	LOC101897193	alpha-aminoadipic semialdehyde synthase%2C mitochondrial && sp|A2VCW9|AASS_RAT Alpha-aminoadipic semialdehyde synthase, mitochondrial OS=Rattus norvegicus OX=10116 GN=Aass PE=2 SV=1 && PF03435:Saccharopine dehydrogenase NADP binding domain|PF16653:Saccharopine dehydrogenase C-terminal domain|PF05222:Alanine dehydrogenase/PNT, N-terminal domain
101890728	1391.92	1380.46	1183.51	3117.16	2970.4	3880.27	1318.63	3322.61	-1.333	7.74e-12	1.03e-09	LOC101890728	probable cytochrome P450 313a4 && sp|Q9VG40|CP134_DROME Probable cytochrome P450 313a4 OS=Drosophila melanogaster OX=7227 GN=Cyp313a4 PE=2 SV=4 && PF00067:Cytochrome P450
101899700	807.789	817.218	751.939	1717.66	2776.83	3502.37	792.315	2665.62	-1.75032	1.66e-11	2.08e-09	LOC101899700	L-lactate dehydrogenase && sp|Q95028|LDH_DROME L-lactate dehydrogenase OS=Drosophila melanogaster OX=7227 GN=Ldh PE=2 SV=1 && PF02866:lactate/malate dehydrogenase, alpha/beta C-terminal domain|PF00056:lactate/malate dehydrogenase, NAD binding domain
101887577	1349.09	1325.17	1468.13	2742.3	5518.88	4682.32	1380.8	4314.5	-1.64393	1.09e-10	1.19e-08	LOC101887577	D-3-phosphoglycerate dehydrogenase && sp|O08651|SERA_RAT D-3-phosphoglycerate dehydrogenase OS=Rattus norvegicus OX=10116 GN=Phgdh PE=1 SV=3 && PF00389:D-isomer specific 2-hydroxyacid dehydrogenase, catalytic domain|PF02826:D-isomer specific 2-hydroxyacid dehydrogenase, NAD binding domain
101901324	9632.8	9512.04	6592.7	4157.18	3717.91	3159.55	8579.18	3678.21	1.22204	1.06e-08	7.86e-07	LOC101901324	indole-3-acetaldehyde oxidase && sp|Q7G192|ALDO2_ARATH Indole-3-acetaldehyde oxidase OS=Arabidopsis thaliana OX=3702 GN=AAO2 PE=1 SV=2 && PF01315:Aldehyde oxidase and xanthine dehydrogenase, a/b hammerhead domain|PF00941:FAD binding domain in molybdopterin dehydrogenase|PF01799:[2Fe-2S] binding domain|PF03450:CO dehydrogenase flavoprotein C-terminal domain|PF02738:Molybdopterin-binding domain of …
101901667	512.75	551.147	501.734	1278.39	980.322	1482.11	521.877	1246.94	-1.2562	2.41e-08	1.61e-06	LOC101901667	glucose dehydrogenase [FAD%2C quinone] && sp|P18173|DHGL_DROME Glucose dehydrogenase [FAD, quinone] OS=Drosophila melanogaster OX=7227 GN=Gld PE=3 SV=3 && PF05199:GMC oxidoreductase|PF00732:GMC oxidoreductase
101892495	258.16	768.841	401.122	116.305	112.394	99.6577	476.041	109.452	2.12351	2.59e-08	1.73e-06	LOC101892495	probable cytochrome P450 12c1%2C mitochondrial && sp|Q9VVR9|C12C1_DROME Probable cytochrome P450 12c1, mitochondrial OS=Drosophila melanogaster OX=7227 GN=Cyp12c1 PE=2 SV=2 && PF00067:Cytochrome P450
101890543	14.2761	22.4605	7.94302	114.382	111.502	106.833	14.8932	110.906	-2.8644	3.35e-08	2.16e-06	LOC101890543	cytochrome P450 6a2 && sp|Q9V773|C6A20_DROME Probable cytochrome P450 6a20 OS=Drosophila melanogaster OX=7227 GN=Cyp6a20 PE=2 SV=2 && PF00067:Cytochrome P450
101888907	10551.2	10039	10652.9	5856.57	2686.74	3094.17	10414.4	3879.16	1.42487	1.76e-07	9.38e-06	LOC101888907	glycerol-3-phosphate dehydrogenase [NAD(+)]%2C cytoplasmic%2C transcript variant X3 && sp|P07735|GPDA_DROVI Glycerol-3-phosphate dehydrogenase [NAD(+)], cytoplasmic OS=Drosophila virilis OX=7244 GN=Gpdh1 PE=1 SV=3 && PF07479:NAD-dependent glycerol-3-phosphate dehydrogenase C-terminus|PF01210:NAD-dependent glycerol-3-phosphate dehydrogenase N-terminus
101899692	0	0	0	7.68958	35.6805	71.7536	0	38.3745	-7.55897	1.2e-06	5.01e-05	LOC101899692	prolyl 4-hydroxylase subunit alpha-2-like && sp|P54001|P4HA1_RAT Prolyl 4-hydroxylase subunit alpha-1 OS=Rattus norvegicus OX=10116 GN=P4ha1 PE=2 SV=2 && PF08336:Prolyl 4-Hydroxylase alpha-subunit, N-terminal region|PF13640:2OG-Fe(II) oxygenase superfamily
101899703	134.433	269.526	211.814	69.2062	39.2485	49.4302	205.258	52.6283	1.96757	1.26e-06	5.2e-05	LOC101899703	methylenetetrahydrofolate reductase && sp|Q9WU20|MTHR_MOUSE Methylenetetrahydrofolate reductase OS=Mus musculus OX=10090 GN=Mthfr PE=1 SV=2 && PF02219:Methylenetetrahydrofolate reductase
101894367	14345.1	11124	13147	6952.34	2990.03	1993.15	12872	3978.51	1.69406	1.36e-06	5.55e-05	LOC101894367	inositol oxygenase && sp|Q4V8T0|MIOX_DANRE Inositol oxygenase OS=Danio rerio OX=7955 GN=miox PE=2 SV=1 && PF05153:Myo-inositol oxygenase
101899451	201.055	168.454	149.593	63.439	45.4926	55.0111	173.034	54.6476	1.66403	3.97e-06	0.000142997	LOC101899451	sarcosine dehydrogenase%2C mitochondrial && sp|Q99LB7|SARDH_MOUSE Sarcosine dehydrogenase, mitochondrial OS=Mus musculus OX=10090 GN=Sardh PE=1 SV=1 && PF01266:FAD dependent oxidoreductase|PF01571:Aminomethyltransferase folate-binding domain|PF16350:FAD dependent oxidoreductase central domain|PF08669:Glycine cleavage T-protein C-terminal barrel domain
101890111	1.18968	0	9.26685	56.7106	63.3329	58.2001	3.48551	59.4145	-4.20092	5e-06	0.000174783	LOC101890111	saccharopine dehydrogenase-like oxidoreductase && sp|Q8NBX0|SCPDL_HUMAN Saccharopine dehydrogenase-like oxidoreductase OS=Homo sapiens OX=9606 GN=SCCPDH PE=1 SV=1 && PF03435:Saccharopine dehydrogenase NADP binding domain
109614056	138.002	113.167	150.917	46.1375	36.5725	26.3096	134.029	36.3399	1.88529	6.88e-06	0.000234582	LOC109614056	uncharacterized LOC109614056 && sp|P10351|XDH_DROME Xanthine dehydrogenase OS=Drosophila melanogaster OX=7227 GN=ry PE=2 SV=2 && -
101889704	2.37935	0	5.29534	67.2838	66.9009	20.7288	2.55823	51.6378	-4.44127	7.87e-06	0.000264833	LOC101889704	probable cytochrome P450 6a21 && sp|Q9V774|C6A21_DROME Probable cytochrome P450 6a21 OS=Drosophila melanogaster OX=7227 GN=Cyp6a21 PE=2 SV=1 && PF00067:Cytochrome P450
101894938	78.5186	67.3816	58.2488	138.412	209.623	351.592	68.0496	233.209	-1.77748	1.38e-05	0.000440619	LOC101894938	alkyldihydroxyacetonephosphate synthase && sp|Q9V778|ADAS_DROME Alkyldihydroxyacetonephosphate synthase OS=Drosophila melanogaster OX=7227 GN=ADPS PE=2 SV=1 && PF01565:FAD binding domain|PF02913:FAD linked oxidases, C-terminal domain
101897587	85.6566	141.674	83.4017	260.484	234.599	400.225	103.577	298.436	-1.52039	2.14e-05	0.000655919	LOC101897587	cytochrome P450 4e2-like && sp|Q27606|CP4E2_DROME Cytochrome P450 4e2 OS=Drosophila melanogaster OX=7227 GN=Cyp4e2 PE=2 SV=2 && PF00067:Cytochrome P450
101891450	1325.3	1565.33	1425.77	823.746	695.77	373.916	1438.8	631.144	1.18978	2.59e-05	0.000778582	LOC101891450	cysteine dioxygenase type 1%2C transcript variant X1 && sp|Q6NWZ9|CDO1_DANRE Cysteine dioxygenase type 1 OS=Danio rerio OX=7955 GN=cdo1 PE=2 SV=1 && PF05995:Cysteine dioxygenase type I
101897760	73.7599	37.1463	52.9534	130.723	202.487	183.37	54.6199	172.193	-1.66433	4.2e-05	0.00117041	LOC101897760	probable cytochrome P450 4ad1 && sp|Q9V4T3|C4AD1_DROME Probable cytochrome P450 4ad1 OS=Drosophila melanogaster OX=7227 GN=Cyp4ad1 PE=2 SV=1 && PF00067:Cytochrome P450
101891224	342.626	383.557	295.215	673.799	961.589	545.327	340.466	726.905	-1.09249	6.19e-05	0.00159703	LOC101891224	cytochrome P450 4p1 && sp|Q9V558|CP4P1_DROME Cytochrome P450 4p1 OS=Drosophila melanogaster OX=7227 GN=Cyp4p1 PE=2 SV=1 && PF00067:Cytochrome P450
101899899	67.8115	22.4605	119.145	160.52	300.608	319.702	69.8057	260.277	-1.91052	0.00018018	0.00387897	LOC101899899	cytochrome P450 6a2-like && sp|Q9V4U7|C6A14_DROME Probable cytochrome P450 6a14 OS=Drosophila melanogaster OX=7227 GN=Cyp6a14 PE=3 SV=3 && PF00067:Cytochrome P450
101887634	107.071	240.155	145.622	252.795	468.307	564.461	164.283	428.521	-1.3793	0.000307542	0.00591148	LOC101887634	saccharopine dehydrogenase-like oxidoreductase%2C transcript variant X2 && sp|Q8NBX0|SCPDL_HUMAN Saccharopine dehydrogenase-like oxidoreductase OS=Homo sapiens OX=9606 GN=SCCPDH PE=1 SV=1 && PF03435:Saccharopine dehydrogenase NADP binding domain
101889524	1587.03	1418.47	1526.38	1115.95	591.404	537.354	1510.63	748.236	1.01414	0.000335865	0.00637058	LOC101889524	cytochrome P450 CYP12A2-like && sp|O18635|C12A2_MUSDO Cytochrome P450 CYP12A2 OS=Musca domestica OX=7370 GN=CYP12A2 PE=2 SV=1 && PF00067:Cytochrome P450
101901025	235.556	331.725	191.956	404.664	854.548	452.047	253.079	570.42	-1.16948	0.000631548	0.0108049	LOC101901025	cytochrome P450 315a1%2C mitochondrial && sp|Q9VGH1|CP315_DROME Cytochrome P450 315a1, mitochondrial OS=Drosophila melanogaster OX=7227 GN=sad PE=2 SV=1 && PF00067:Cytochrome P450
101895728	304.557	184.004	301.835	399.858	558.4	631.431	263.465	529.896	-1.01194	0.000676286	0.0114791	LOC101895728	prolyl 4-hydroxylase subunit alpha-1 && sp|Q60715|P4HA1_MOUSE Prolyl 4-hydroxylase subunit alpha-1 OS=Mus musculus OX=10090 GN=P4ha1 PE=1 SV=2 && PF13640:2OG-Fe(II) oxygenase superfamily|PF08336:Prolyl 4-Hydroxylase alpha-subunit, N-terminal region
101890089	82.0876	55.2875	91.3447	134.568	457.602	126.765	76.2399	239.645	-1.65607	0.000973042	0.0152164	LOC101890089	probable cytochrome P450 304a1 && sp|Q9VG17|CP304_DROME Probable cytochrome P450 304a1 OS=Drosophila melanogaster OX=7227 GN=Cyp304a1 PE=2 SV=2 && PF00067:Cytochrome P450
101891061	161.796	112.303	142.974	210.502	280.092	388.266	139.024	292.954	-1.07924	0.00118622	0.0177138	LOC101891061	probable cytochrome P450 317a1 && sp|Q9V776|CP317_DROME Probable cytochrome P450 317a1 OS=Drosophila melanogaster OX=7227 GN=Cyp317a1 PE=3 SV=2 && PF00067:Cytochrome P450
101889365	2.37935	15.5496	9.26685	38.4479	44.6006	67.7672	9.06527	50.2719	-2.44607	0.00128462	0.0188991	LOC101889365	cytochrome P450 6A1-like && sp|P13527|CP6A1_MUSDO Cytochrome P450 6A1 OS=Musca domestica OX=7370 GN=CYP6A1 PE=2 SV=1 && PF00067:Cytochrome P450
101892970	44.018	15.5496	55.6011	125.917	120.422	106.833	38.3896	117.724	-1.63291	0.0013138	0.0192262	LOC101892970	probable cytochrome P450 6a18 && sp|Q9VB31|C6A18_DROME Probable cytochrome P450 6a18 OS=Drosophila melanogaster OX=7227 GN=Cyp6a18 PE=2 SV=1 && PF00067:Cytochrome P450
101897022	8.32773	0	5.29534	26.9135	38.3565	44.6467	4.54102	36.6389	-3.06341	0.00178894	0.0243698	LOC101897022	probable cytochrome P450 6a21 && sp|Q9V774|C6A21_DROME Probable cytochrome P450 6a21 OS=Drosophila melanogaster OX=7227 GN=Cyp6a21 PE=2 SV=1 && PF00067:Cytochrome P450
101897669	74.9495	64.79	56.9249	156.675	122.206	138.724	65.5548	139.201	-1.08512	0.00302834	0.0361912	LOC101897669	cytochrome P450 4d2 && sp|Q27589|CP4D2_DROME Cytochrome P450 4d2 OS=Drosophila melanogaster OX=7227 GN=Cyp4d2 PE=2 SV=2 && PF00067:Cytochrome P450
101891267	41.6386	53.5597	37.0674	94.1973	90.9853	137.926	44.0886	107.703	-1.2829	0.0031954	0.0376597	LOC101891267	NADP-dependent malic enzyme && sp|P28227|MAOX_ANAPL NADP-dependent malic enzyme OS=Anas platyrhynchos OX=8839 GN=ME1 PE=1 SV=1 && PF00390:Malic enzyme, N-terminal domain|PF03949:Malic enzyme, NAD binding domain
109613770	810.169	507.09	505.705	97.0809	62.4409	75.7399	607.655	78.4205	2.95518	1.07e-21	4.75e-19	LOC109613770	acidic phospholipase A2 PA4-like && sp|P80003|PA2A2_HELSU Acidic phospholipase A2 PA4 OS=Heloderma suspectum OX=8554 PE=1 SV=2 && PF05826:Phospholipase A2
101890726	339.057	177.093	125.764	32.6807	28.5444	17.5398	213.972	26.255	3.03185	1.31e-10	1.41e-08	LOC101890726	acidic phospholipase A2 PA4 && sp|P80003|PA2A2_HELSU Acidic phospholipase A2 PA4 OS=Heloderma suspectum OX=8554 PE=1 SV=2 && PF05826:Phospholipase A2
101900033	647.183	476.854	608.965	1705.16	1787.59	1278.81	577.667	1590.52	-1.46241	1.36e-10	1.44e-08	LOC101900033	uncharacterized LOC101900033 && - && PF05826:Phospholipase A2
101898052	11.8968	0	18.5337	62.4778	40.1406	89.2933	10.1435	63.9706	-2.69307	0.00226903	0.0291342	LOC101898052	uncharacterized LOC101898052 && sp|P80003|PA2A2_HELSU Acidic phospholipase A2 PA4 OS=Heloderma suspectum OX=8554 PE=1 SV=2 && PF05826:Phospholipase A2
101893688	3281.12	3084	3518.76	438.306	421.922	593.163	3294.63	484.463	2.76463	7.2e-41	1.03e-37	attacin	sarcotoxin II-1-like && sp|P24491|SRX21_SARPE Sarcotoxin II-1 OS=Sarcophaga peregrina OX=7386 PE=2 SV=1 && PF03769:Attacin, C-terminal region
105262584	1446.65	518.32	1305.3	53.827	33.0045	24.7151	1090.09	37.1822	4.8794	6.21e-35	6.68e-32	LOC105262584	attacin-A && sp|Q8WTD3|ATTA_GLOMM Attacin-A OS=Glossina morsitans morsitans OX=37546 PE=1 SV=1 && PF03769:Attacin, C-terminal region|PF03768:Attacin, N-terminal region
109612355	6088.76	5617.72	6570.2	1381.24	1044.55	1314.68	6092.23	1246.82	2.28863	1.29e-33	1.19e-30	LOC109612355	uncharacterized LOC109612355 && - && PF03769:Attacin, C-terminal region
101893852	26672.5	26041.3	24847.1	6967.72	7881.82	7398.59	25853.6	7416.04	1.80164	7.71e-30	6.22e-27	LOC101893852	sarcotoxin-2A-like && sp|P24491|SRX21_SARPE Sarcotoxin II-1 OS=Sarcophaga peregrina OX=7386 PE=2 SV=1 && PF03769:Attacin, C-terminal region
101893190	1001.71	1837.44	2078.42	0	0	1.59452	1639.19	0.531508	11.4568	6.57e-27	4.46e-24	LOC101893190	sarcotoxin II-1-like && sp|P24491|SRX21_SARPE Sarcotoxin II-1 OS=Sarcophaga peregrina OX=7386 PE=2 SV=1 && PF03769:Attacin, C-terminal region
novel.675	101321	69713.2	160589	18585.7	9897.77	8646.3	110541	12376.6	3.15892	3.29e-22	1.57e-19	-	- && sp|Q8WTD4|DEF_GLOMM Defensin-A OS=Glossina morsitans morsitans OX=37546 PE=1 SV=1 && PF01097:Arthropod defensin
101889508	32743.4	27021.7	34131.1	10666.4	8687.31	7344.38	31298.8	8899.36	1.81436	2.48e-19	9.15e-17	attacin	attacin-A-like%2C transcript variant X2 && sp|Q8WTD3|ATTA_GLOMM Attacin-A OS=Glossina morsitans morsitans OX=37546 PE=1 SV=1 && PF03768:Attacin, N-terminal region|PF03769:Attacin, C-terminal region
101897067	10332.3	12660	15073.2	2828.8	4383.35	3435.4	12688.5	3549.18	1.83789	3.65e-16	1e-13	diptericin	diptericin-D-like && sp|P18684|DIPD_PROTE Diptericin-D OS=Protophormia terraenovae OX=34676 PE=1 SV=1 && PF03769:Attacin, C-terminal region
101894491	4978.79	3306.02	3010.4	1017.91	453.142	395.442	3765.07	622.164	2.59803	9.24e-15	2.17e-12	LOC101894491	uncharacterized LOC101894491 && - && PF03769:Attacin, C-terminal region
101889957	34754	32632.6	30856	12527.3	8478.58	6584.58	32747.5	9196.81	1.83225	1.4e-14	3.17e-12	LOC101889957	attacin-A-like && sp|Q8WTD3|ATTA_GLOMM Attacin-A OS=Glossina morsitans morsitans OX=37546 PE=1 SV=1 && PF03768:Attacin, N-terminal region|PF03769:Attacin, C-terminal region
101896914	732.84	1139.44	1314.57	228.765	342.533	273.461	1062.28	281.586	1.91515	6.14e-12	8.62e-10	LOC101896914	attacin-A-like && sp|Q8WTD3|ATTA_GLOMM Attacin-A OS=Glossina morsitans morsitans OX=37546 PE=1 SV=1 && PF03768:Attacin, N-terminal region|PF03769:Attacin, C-terminal region
101896897	12051.4	6096.31	13286	3905.34	2034.68	2424.47	10477.9	2788.17	1.90995	6.03e-10	5.77e-08	LOC101896897	diptericin-D-like && sp|P18684|DIPD_PROTE Diptericin-D OS=Protophormia terraenovae OX=34676 PE=1 SV=1 && PF03769:Attacin, C-terminal region
105261739	2771.94	3153.11	3122.93	1538.88	1032.06	1152.84	3016	1241.26	1.28116	1.15e-09	1.03e-07	LOC105261739	uncharacterized LOC105261739 && - && PF03769:Attacin, C-terminal region
101893350	4313.76	3420.91	3884.13	1974.3	1740.32	983.024	3872.94	1565.88	1.30669	5.11e-07	2.42e-05	LOC101893350	sarcotoxin II-1-like && sp|P24491|SRX21_SARPE Sarcotoxin II-1 OS=Sarcophaga peregrina OX=7386 PE=2 SV=1 && PF03769:Attacin, C-terminal region
105261775	1976.05	1802.89	1797.77	3645.82	4552.83	3031.99	1858.9	3743.55	-1.00993	8.84e-07	3.86e-05	LOC105261775	phormicin-like && - && PF01097:Arthropod defensin
101893243	807.789	526.095	524.239	100.926	47.2767	94.8741	619.374	81.0255	2.9341	3.91e-18	1.26e-15	LOC101893243	pregnancy zone protein-like && sp|Q6YHK3|CD109_HUMAN CD109 antigen OS=Homo sapiens OX=9606 GN=CD109 PE=1 SV=2 && PF01835:MG2 domain|PF17791:Macroglobulin domain MG3|PF07678:A-macroglobulin TED domain|PF00207:Alpha-2-macroglobulin family|PF07703:Alpha-2-macroglobulin bait region domain
101897128	136.813	228.061	198.575	755.501	875.956	1142.48	187.816	924.644	-2.29711	9.9e-17	2.84e-14	LOC101897128	CD109 antigen && sp|Q6YHK3|CD109_HUMAN CD109 antigen OS=Homo sapiens OX=9606 GN=CD109 PE=1 SV=2 && PF07703:Alpha-2-macroglobulin bait region domain|PF00207:Alpha-2-macroglobulin family|PF07678:A-macroglobulin TED domain|PF07677:A-macroglobulin receptor binding domain|PF01835:MG2 domain|PF17791:Macroglobulin domain MG3
101899329	415.197	299.762	428.923	75.9346	53.5207	35.0795	381.294	54.8449	2.80173	1.85e-15	4.69e-13	LOC101899329	tissue factor pathway inhibitor%2C transcript variant X2 && sp|Q8WPI2|BOOH2_RHIMP Boophilin-H2 OS=Rhipicephalus microplus OX=6941 GN=H2 PE=1 SV=1 && PF00014:Kunitz/Bovine pancreatic trypsin inhibitor domain
101893808	1242.02	1096.25	1335.75	7978.9	7192.3	3202.6	1224.67	6124.6	-2.32242	4.06e-15	9.89e-13	CPI	sarcocystatin-A-like && sp|Q9VN93|CPR1_DROME Putative cysteine proteinase CG12163 OS=Drosophila melanogaster OX=7227 GN=CG12163 PE=2 SV=2 && PF00031:Cystatin domain
101894811	27.3625	22.4605	38.3912	187.433	285.444	191.343	29.4048	221.407	-2.92739	2.77e-13	4.9e-11	LOC101894811	CD109 antigen && sp|Q8R422|CD109_MOUSE CD109 antigen OS=Mus musculus OX=10090 GN=Cd109 PE=1 SV=1 && PF07703:Alpha-2-macroglobulin bait region domain|PF07678:A-macroglobulin TED domain|PF00207:Alpha-2-macroglobulin family|PF07677:A-macroglobulin receptor binding domain
101899922	422.335	526.095	361.407	1251.48	1377.27	964.687	436.612	1197.81	-1.45346	1.76e-09	1.51e-07	LOC101899922	C3 and PZP-like alpha-2-macroglobulin domain-containing protein 8 && sp|Q6YHK3|CD109_HUMAN CD109 antigen OS=Homo sapiens OX=9606 GN=CD109 PE=1 SV=2 && PF17791:Macroglobulin domain MG3|PF07677:A-macroglobulin receptor binding domain|PF07703:Alpha-2-macroglobulin bait region domain|PF00207:Alpha-2-macroglobulin family|PF07678:A-macroglobulin TED domain|PF01835:MG2 domain
101893806	259.349	220.286	395.827	101.887	73.145	90.8878	291.821	88.6399	1.71693	4.96e-07	2.35e-05	LOC101893806	kunitz-type serine protease inhibitor homolog beta-bungarotoxin B chain && - && PF00014:Kunitz/Bovine pancreatic trypsin inhibitor domain
101892321	167.744	267.799	194.604	475.793	539.668	483.938	210.049	499.799	-1.24636	3.47e-06	0.000127903	LOC101892321	spondin-1 && sp|Q9W770|SPON1_CHICK Spondin-1 OS=Gallus gallus OX=9031 GN=SPON1 PE=2 SV=1 && PF06468:Spondin_N|PF00090:Thrombospondin type 1 domain|PF02014:Reeler domain
101893362	17.8451	18.1412	18.5337	103.809	96.3373	43.0521	18.1733	81.0663	-2.15575	0.000141193	0.00315534	LOC101893362	tissue factor pathway inhibitor && sp|P84875|PCPI_SABMA Carboxypeptidase inhibitor SmCI OS=Sabellastarte magnifica OX=389514 PE=1 SV=1 && PF00014:Kunitz/Bovine pancreatic trypsin inhibitor domain
101894651	13.0864	0	13.2384	40.3703	124.882	37.4713	8.77493	67.5744	-2.97952	0.00108915	0.0165123	LOC101894651	murinoglobulin-1-like && sp|Q6GQT1|A2MG_MOUSE Alpha-2-macroglobulin-P OS=Mus musculus OX=10090 GN=A2m PE=2 SV=2 && PF17791:Macroglobulin domain MG3|PF01835:MG2 domain
101893409	11.8968	0	11.9145	41.3315	53.5207	61.3892	7.93709	52.0805	-2.75487	0.0019087	0.0256286	LOC101893409	alpha-2-macroglobulin && sp|Q6YHK3|CD109_HUMAN CD109 antigen OS=Homo sapiens OX=9606 GN=CD109 PE=1 SV=2 && PF17791:Macroglobulin domain MG3|PF00207:Alpha-2-macroglobulin family|PF07703:Alpha-2-macroglobulin bait region domain|PF07677:A-macroglobulin receptor binding domain|PF07678:A-macroglobulin TED domain
101899440	46.3973	29.3715	50.3058	3.84479	5.35207	16.7425	42.0249	8.64645	2.26304	0.00403106	0.0443142	LOC101899440	anosmin-1 && sp|P23352|KALM_HUMAN Anosmin-1 OS=Homo sapiens OX=9606 GN=ANOS1 PE=1 SV=3 && PF00095:WAP-type (Whey Acidic Protein) 'four-disulfide core'
101891297	7567.52	6882.43	6677.43	414.276	540.56	346.012	7042.46	433.616	4.02213	4.57e-81	2.95e-77	CYP6D8	probable cytochrome P450 6d5-like && sp|Q9VFP1|CP6D5_DROME Probable cytochrome P450 6d5 OS=Drosophila melanogaster OX=7227 GN=Cyp6d5 PE=2 SV=1 && PF00067:Cytochrome P450
101890373	661.459	616.801	642.06	3860.17	2831.25	2660.46	640.107	3117.29	-2.28404	1.55e-27	1.17e-24	LOC101890373	cytochrome P450 6a9-like%2C transcript variant X2 && sp|Q27594|CP6A9_DROME Cytochrome P450 6a9 OS=Drosophila melanogaster OX=7227 GN=Cyp6a9 PE=2 SV=3 && PF00067:Cytochrome P450
101895933	15.4658	8.63867	13.2384	217.231	646.709	443.278	12.4476	435.739	-5.15179	2e-27	1.43e-24	LOC101895933	probable cytochrome P450 304a1 && sp|Q9VG17|CP304_DROME Probable cytochrome P450 304a1 OS=Drosophila melanogaster OX=7227 GN=Cyp304a1 PE=2 SV=2 && PF00067:Cytochrome P450
101897647	3031.29	3572.09	3101.75	632.468	760.887	420.157	3235.04	604.504	2.42071	9.55e-24	5.36e-21	LOC101897647	glycine dehydrogenase (decarboxylating)%2C mitochondrial%2C transcript variant X2 && sp|Q91W43|GCSP_MOUSE Glycine dehydrogenase (decarboxylating), mitochondrial OS=Mus musculus OX=10090 GN=Gldc PE=1 SV=1 && PF02347:Glycine cleavage system P-protein
101890041	92.7947	59.6068	86.0493	537.309	580.7	403.414	79.4836	507.141	-2.68137	5.41e-19	1.89e-16	LOC101890041	cytochrome P450 6a9 && sp|Q27594|CP6A9_DROME Cytochrome P450 6a9 OS=Drosophila melanogaster OX=7227 GN=Cyp6a9 PE=2 SV=3 && PF00067:Cytochrome P450
101889924	7.13805	30.2353	15.886	194.162	554.832	390.658	17.7531	379.884	-4.38825	2.39e-18	7.93e-16	LOC101889924	probable cytochrome P450 304a1 && sp|Q9VG17|CP304_DROME Probable cytochrome P450 304a1 OS=Drosophila melanogaster OX=7227 GN=Cyp304a1 PE=2 SV=2 && PF00067:Cytochrome P450
101892899	30.9316	36.2824	29.1244	204.735	289.012	286.217	32.1128	259.988	-3.01012	5.27e-17	1.58e-14	LOC101892899	cytochrome P450 4d8-like && sp|Q9VS79|CP4D8_DROME Cytochrome P450 4d8 OS=Drosophila melanogaster OX=7227 GN=Cyp4d8 PE=2 SV=2 && PF00067:Cytochrome P450
101891933	36.8799	40.6017	46.3343	247.028	360.373	265.488	41.272	290.963	-2.82019	1.57e-16	4.4e-14	LOC101891933	probable cytochrome P450 6a13 && sp|Q9V4U7|C6A14_DROME Probable cytochrome P450 6a14 OS=Drosophila melanogaster OX=7227 GN=Cyp6a14 PE=3 SV=3 && PF00067:Cytochrome P450
101890274	182.02	133.899	127.088	507.512	879.524	724.711	147.669	703.916	-2.25394	9.66e-15	2.23e-12	LOC101890274	saccharopine dehydrogenase-like oxidoreductase && sp|Q8NBX0|SCPDL_HUMAN Saccharopine dehydrogenase-like oxidoreductase OS=Homo sapiens OX=9606 GN=SCCPDH PE=1 SV=1 && PF03435:Saccharopine dehydrogenase NADP binding domain
101891761	47.587	33.6908	30.4482	237.416	243.519	244.759	37.242	241.898	-2.70071	1.42e-14	3.17e-12	LOC101891761	cytochrome P450 6a9 && sp|Q27594|CP6A9_DROME Cytochrome P450 6a9 OS=Drosophila melanogaster OX=7227 GN=Cyp6a9 PE=2 SV=3 && PF00067:Cytochrome P450
101892278	0	0	0	139.374	141.83	150.682	0	143.962	-9.46432	5.42e-14	1.09e-11	LOC101892278	probable cytochrome P450 6a14 && sp|Q9V4U7|C6A14_DROME Probable cytochrome P450 6a14 OS=Drosophila melanogaster OX=7227 GN=Cyp6a14 PE=3 SV=3 && PF00067:Cytochrome P450
101898657	65.4321	63.0623	83.4017	258.562	656.521	509.45	70.632	474.844	-2.75333	9.23e-14	1.81e-11	LOC101898657	senecionine N-oxygenase%2C transcript variant X1 && sp|Q8MP06|SNO1_TYRJA Senecionine N-oxygenase OS=Tyria jacobaeae OX=179666 GN=sno1 PE=1 SV=1 && PF00743:Flavin-binding monooxygenase-like
101889539	24.9832	20.7328	22.5052	172.054	154.318	186.559	22.7404	170.977	-2.91523	3.52e-13	5.91e-11	LOC101889539	probable cytochrome P450 6a21 && sp|Q9V774|C6A21_DROME Probable cytochrome P450 6a21 OS=Drosophila melanogaster OX=7227 GN=Cyp6a21 PE=2 SV=1 && PF00067:Cytochrome P450
101897193	247.452	304.081	161.508	733.393	1024.92	1012.52	237.68	923.613	-1.95394	4.95e-12	7.19e-10	LOC101897193	alpha-aminoadipic semialdehyde synthase%2C mitochondrial && sp|A2VCW9|AASS_RAT Alpha-aminoadipic semialdehyde synthase, mitochondrial OS=Rattus norvegicus OX=10116 GN=Aass PE=2 SV=1 && PF03435:Saccharopine dehydrogenase NADP binding domain|PF16653:Saccharopine dehydrogenase C-terminal domain|PF05222:Alanine dehydrogenase/PNT, N-terminal domain
101890728	1391.92	1380.46	1183.51	3117.16	2970.4	3880.27	1318.63	3322.61	-1.333	7.74e-12	1.03e-09	LOC101890728	probable cytochrome P450 313a4 && sp|Q9VG40|CP134_DROME Probable cytochrome P450 313a4 OS=Drosophila melanogaster OX=7227 GN=Cyp313a4 PE=2 SV=4 && PF00067:Cytochrome P450
101899700	807.789	817.218	751.939	1717.66	2776.83	3502.37	792.315	2665.62	-1.75032	1.66e-11	2.08e-09	LOC101899700	L-lactate dehydrogenase && sp|Q95028|LDH_DROME L-lactate dehydrogenase OS=Drosophila melanogaster OX=7227 GN=Ldh PE=2 SV=1 && PF02866:lactate/malate dehydrogenase, alpha/beta C-terminal domain|PF00056:lactate/malate dehydrogenase, NAD binding domain
101887577	1349.09	1325.17	1468.13	2742.3	5518.88	4682.32	1380.8	4314.5	-1.64393	1.09e-10	1.19e-08	LOC101887577	D-3-phosphoglycerate dehydrogenase && sp|O08651|SERA_RAT D-3-phosphoglycerate dehydrogenase OS=Rattus norvegicus OX=10116 GN=Phgdh PE=1 SV=3 && PF00389:D-isomer specific 2-hydroxyacid dehydrogenase, catalytic domain|PF02826:D-isomer specific 2-hydroxyacid dehydrogenase, NAD binding domain
101901324	9632.8	9512.04	6592.7	4157.18	3717.91	3159.55	8579.18	3678.21	1.22204	1.06e-08	7.86e-07	LOC101901324	indole-3-acetaldehyde oxidase && sp|Q7G192|ALDO2_ARATH Indole-3-acetaldehyde oxidase OS=Arabidopsis thaliana OX=3702 GN=AAO2 PE=1 SV=2 && PF01315:Aldehyde oxidase and xanthine dehydrogenase, a/b hammerhead domain|PF00941:FAD binding domain in molybdopterin dehydrogenase|PF01799:[2Fe-2S] binding domain|PF03450:CO dehydrogenase flavoprotein C-terminal domain|PF02738:Molybdopterin-binding domain of …
101901667	512.75	551.147	501.734	1278.39	980.322	1482.11	521.877	1246.94	-1.2562	2.41e-08	1.61e-06	LOC101901667	glucose dehydrogenase [FAD%2C quinone] && sp|P18173|DHGL_DROME Glucose dehydrogenase [FAD, quinone] OS=Drosophila melanogaster OX=7227 GN=Gld PE=3 SV=3 && PF05199:GMC oxidoreductase|PF00732:GMC oxidoreductase
101892495	258.16	768.841	401.122	116.305	112.394	99.6577	476.041	109.452	2.12351	2.59e-08	1.73e-06	LOC101892495	probable cytochrome P450 12c1%2C mitochondrial && sp|Q9VVR9|C12C1_DROME Probable cytochrome P450 12c1, mitochondrial OS=Drosophila melanogaster OX=7227 GN=Cyp12c1 PE=2 SV=2 && PF00067:Cytochrome P450
101890543	14.2761	22.4605	7.94302	114.382	111.502	106.833	14.8932	110.906	-2.8644	3.35e-08	2.16e-06	LOC101890543	cytochrome P450 6a2 && sp|Q9V773|C6A20_DROME Probable cytochrome P450 6a20 OS=Drosophila melanogaster OX=7227 GN=Cyp6a20 PE=2 SV=2 && PF00067:Cytochrome P450
101888907	10551.2	10039	10652.9	5856.57	2686.74	3094.17	10414.4	3879.16	1.42487	1.76e-07	9.38e-06	LOC101888907	glycerol-3-phosphate dehydrogenase [NAD(+)]%2C cytoplasmic%2C transcript variant X3 && sp|P07735|GPDA_DROVI Glycerol-3-phosphate dehydrogenase [NAD(+)], cytoplasmic OS=Drosophila virilis OX=7244 GN=Gpdh1 PE=1 SV=3 && PF07479:NAD-dependent glycerol-3-phosphate dehydrogenase C-terminus|PF01210:NAD-dependent glycerol-3-phosphate dehydrogenase N-terminus
novel.1148	38505	24825.8	40498.8	17837.9	10740.7	8037.99	34609.9	12205.5	1.50366	2.22e-07	1.15e-05	-	- && sp|Q9MFN9|CYB_COLHO Cytochrome b OS=Cochliomyia hominivorax OX=115425 GN=MT-CYB PE=3 SV=1 && PF00033:Cytochrome b/b6/petB|PF13631:Cytochrome b(N-terminal)/b6/petB|PF00032:Cytochrome b(C-terminal)/b6/petD
101888643	2340.09	3400.18	1734.23	4704.1	7589.24	6582.19	2491.5	6291.84	-1.33592	7.96e-07	3.54e-05	LOC101888643	peroxisomal (S)-2-hydroxy-acid oxidase GLO5 && sp|B8B7C5|GLO5_ORYSI Peroxisomal (S)-2-hydroxy-acid oxidase GLO5 OS=Oryza sativa subsp. indica OX=39946 GN=GLO5 PE=3 SV=1 && PF01070:FMN-dependent dehydrogenase
101899692	0	0	0	7.68958	35.6805	71.7536	0	38.3745	-7.55897	1.2e-06	5.01e-05	LOC101899692	prolyl 4-hydroxylase subunit alpha-2-like && sp|P54001|P4HA1_RAT Prolyl 4-hydroxylase subunit alpha-1 OS=Rattus norvegicus OX=10116 GN=P4ha1 PE=2 SV=2 && PF08336:Prolyl 4-Hydroxylase alpha-subunit, N-terminal region|PF13640:2OG-Fe(II) oxygenase superfamily
101899703	134.433	269.526	211.814	69.2062	39.2485	49.4302	205.258	52.6283	1.96757	1.26e-06	5.2e-05	LOC101899703	methylenetetrahydrofolate reductase && sp|Q9WU20|MTHR_MOUSE Methylenetetrahydrofolate reductase OS=Mus musculus OX=10090 GN=Mthfr PE=1 SV=2 && PF02219:Methylenetetrahydrofolate reductase
101894367	14345.1	11124	13147	6952.34	2990.03	1993.15	12872	3978.51	1.69406	1.36e-06	5.55e-05	LOC101894367	inositol oxygenase && sp|Q4V8T0|MIOX_DANRE Inositol oxygenase OS=Danio rerio OX=7955 GN=miox PE=2 SV=1 && PF05153:Myo-inositol oxygenase
101899846	5073.96	4535.3	4837.3	3031.62	1966	1812.18	4815.52	2269.93	1.08523	2.02e-06	7.8e-05	LOC101899846	peroxiredoxin-5%2C mitochondrial%2C transcript variant X1 && sp|P30044|PRDX5_HUMAN Peroxiredoxin-5, mitochondrial OS=Homo sapiens OX=9606 GN=PRDX5 PE=1 SV=4 && PF08534:Redoxin
101899451	201.055	168.454	149.593	63.439	45.4926	55.0111	173.034	54.6476	1.66403	3.97e-06	0.000142997	LOC101899451	sarcosine dehydrogenase%2C mitochondrial && sp|Q99LB7|SARDH_MOUSE Sarcosine dehydrogenase, mitochondrial OS=Mus musculus OX=10090 GN=Sardh PE=1 SV=1 && PF01266:FAD dependent oxidoreductase|PF01571:Aminomethyltransferase folate-binding domain|PF16350:FAD dependent oxidoreductase central domain|PF08669:Glycine cleavage T-protein C-terminal barrel domain
101890111	1.18968	0	9.26685	56.7106	63.3329	58.2001	3.48551	59.4145	-4.20092	5e-06	0.000174783	LOC101890111	saccharopine dehydrogenase-like oxidoreductase && sp|Q8NBX0|SCPDL_HUMAN Saccharopine dehydrogenase-like oxidoreductase OS=Homo sapiens OX=9606 GN=SCCPDH PE=1 SV=1 && PF03435:Saccharopine dehydrogenase NADP binding domain
109614056	138.002	113.167	150.917	46.1375	36.5725	26.3096	134.029	36.3399	1.88529	6.88e-06	0.000234582	LOC109614056	uncharacterized LOC109614056 && sp|P10351|XDH_DROME Xanthine dehydrogenase OS=Drosophila melanogaster OX=7227 GN=ry PE=2 SV=2 && -
101889704	2.37935	0	5.29534	67.2838	66.9009	20.7288	2.55823	51.6378	-4.44127	7.87e-06	0.000264833	LOC101889704	probable cytochrome P450 6a21 && sp|Q9V774|C6A21_DROME Probable cytochrome P450 6a21 OS=Drosophila melanogaster OX=7227 GN=Cyp6a21 PE=2 SV=1 && PF00067:Cytochrome P450
101894938	78.5186	67.3816	58.2488	138.412	209.623	351.592	68.0496	233.209	-1.77748	1.38e-05	0.000440619	LOC101894938	alkyldihydroxyacetonephosphate synthase && sp|Q9V778|ADAS_DROME Alkyldihydroxyacetonephosphate synthase OS=Drosophila melanogaster OX=7227 GN=ADPS PE=2 SV=1 && PF01565:FAD binding domain|PF02913:FAD linked oxidases, C-terminal domain
101897587	85.6566	141.674	83.4017	260.484	234.599	400.225	103.577	298.436	-1.52039	2.14e-05	0.000655919	LOC101897587	cytochrome P450 4e2-like && sp|Q27606|CP4E2_DROME Cytochrome P450 4e2 OS=Drosophila melanogaster OX=7227 GN=Cyp4e2 PE=2 SV=2 && PF00067:Cytochrome P450
101891450	1325.3	1565.33	1425.77	823.746	695.77	373.916	1438.8	631.144	1.18978	2.59e-05	0.000778582	LOC101891450	cysteine dioxygenase type 1%2C transcript variant X1 && sp|Q6NWZ9|CDO1_DANRE Cysteine dioxygenase type 1 OS=Danio rerio OX=7955 GN=cdo1 PE=2 SV=1 && PF05995:Cysteine dioxygenase type I
101897760	73.7599	37.1463	52.9534	130.723	202.487	183.37	54.6199	172.193	-1.66433	4.2e-05	0.00117041	LOC101897760	probable cytochrome P450 4ad1 && sp|Q9V4T3|C4AD1_DROME Probable cytochrome P450 4ad1 OS=Drosophila melanogaster OX=7227 GN=Cyp4ad1 PE=2 SV=1 && PF00067:Cytochrome P450
101891224	342.626	383.557	295.215	673.799	961.589	545.327	340.466	726.905	-1.09249	6.19e-05	0.00159703	LOC101891224	cytochrome P450 4p1 && sp|Q9V558|CP4P1_DROME Cytochrome P450 4p1 OS=Drosophila melanogaster OX=7227 GN=Cyp4p1 PE=2 SV=1 && PF00067:Cytochrome P450
101899899	67.8115	22.4605	119.145	160.52	300.608	319.702	69.8057	260.277	-1.91052	0.00018018	0.00387897	LOC101899899	cytochrome P450 6a2-like && sp|Q9V4U7|C6A14_DROME Probable cytochrome P450 6a14 OS=Drosophila melanogaster OX=7227 GN=Cyp6a14 PE=3 SV=3 && PF00067:Cytochrome P450
101887634	107.071	240.155	145.622	252.795	468.307	564.461	164.283	428.521	-1.3793	0.000307542	0.00591148	LOC101887634	saccharopine dehydrogenase-like oxidoreductase%2C transcript variant X2 && sp|Q8NBX0|SCPDL_HUMAN Saccharopine dehydrogenase-like oxidoreductase OS=Homo sapiens OX=9606 GN=SCCPDH PE=1 SV=1 && PF03435:Saccharopine dehydrogenase NADP binding domain
101889524	1587.03	1418.47	1526.38	1115.95	591.404	537.354	1510.63	748.236	1.01414	0.000335865	0.00637058	LOC101889524	cytochrome P450 CYP12A2-like && sp|O18635|C12A2_MUSDO Cytochrome P450 CYP12A2 OS=Musca domestica OX=7370 GN=CYP12A2 PE=2 SV=1 && PF00067:Cytochrome P450
101901025	235.556	331.725	191.956	404.664	854.548	452.047	253.079	570.42	-1.16948	0.000631548	0.0108049	LOC101901025	cytochrome P450 315a1%2C mitochondrial && sp|Q9VGH1|CP315_DROME Cytochrome P450 315a1, mitochondrial OS=Drosophila melanogaster OX=7227 GN=sad PE=2 SV=1 && PF00067:Cytochrome P450
101895728	304.557	184.004	301.835	399.858	558.4	631.431	263.465	529.896	-1.01194	0.000676286	0.0114791	LOC101895728	prolyl 4-hydroxylase subunit alpha-1 && sp|Q60715|P4HA1_MOUSE Prolyl 4-hydroxylase subunit alpha-1 OS=Mus musculus OX=10090 GN=P4ha1 PE=1 SV=2 && PF13640:2OG-Fe(II) oxygenase superfamily|PF08336:Prolyl 4-Hydroxylase alpha-subunit, N-terminal region
101890089	82.0876	55.2875	91.3447	134.568	457.602	126.765	76.2399	239.645	-1.65607	0.000973042	0.0152164	LOC101890089	probable cytochrome P450 304a1 && sp|Q9VG17|CP304_DROME Probable cytochrome P450 304a1 OS=Drosophila melanogaster OX=7227 GN=Cyp304a1 PE=2 SV=2 && PF00067:Cytochrome P450
101891061	161.796	112.303	142.974	210.502	280.092	388.266	139.024	292.954	-1.07924	0.00118622	0.0177138	LOC101891061	probable cytochrome P450 317a1 && sp|Q9V776|CP317_DROME Probable cytochrome P450 317a1 OS=Drosophila melanogaster OX=7227 GN=Cyp317a1 PE=3 SV=2 && PF00067:Cytochrome P450
101889365	2.37935	15.5496	9.26685	38.4479	44.6006	67.7672	9.06527	50.2719	-2.44607	0.00128462	0.0188991	LOC101889365	cytochrome P450 6A1-like && sp|P13527|CP6A1_MUSDO Cytochrome P450 6A1 OS=Musca domestica OX=7370 GN=CYP6A1 PE=2 SV=1 && PF00067:Cytochrome P450
101892970	44.018	15.5496	55.6011	125.917	120.422	106.833	38.3896	117.724	-1.63291	0.0013138	0.0192262	LOC101892970	probable cytochrome P450 6a18 && sp|Q9VB31|C6A18_DROME Probable cytochrome P450 6a18 OS=Drosophila melanogaster OX=7227 GN=Cyp6a18 PE=2 SV=1 && PF00067:Cytochrome P450
101897022	8.32773	0	5.29534	26.9135	38.3565	44.6467	4.54102	36.6389	-3.06341	0.00178894	0.0243698	LOC101897022	probable cytochrome P450 6a21 && sp|Q9V774|C6A21_DROME Probable cytochrome P450 6a21 OS=Drosophila melanogaster OX=7227 GN=Cyp6a21 PE=2 SV=1 && PF00067:Cytochrome P450
101897669	74.9495	64.79	56.9249	156.675	122.206	138.724	65.5548	139.201	-1.08512	0.00302834	0.0361912	LOC101897669	cytochrome P450 4d2 && sp|Q27589|CP4D2_DROME Cytochrome P450 4d2 OS=Drosophila melanogaster OX=7227 GN=Cyp4d2 PE=2 SV=2 && PF00067:Cytochrome P450
101891267	41.6386	53.5597	37.0674	94.1973	90.9853	137.926	44.0886	107.703	-1.2829	0.0031954	0.0376597	LOC101891267	NADP-dependent malic enzyme && sp|P28227|MAOX_ANAPL NADP-dependent malic enzyme OS=Anas platyrhynchos OX=8839 GN=ME1 PE=1 SV=1 && PF00390:Malic enzyme, N-terminal domain|PF03949:Malic enzyme, NAD binding domain
101891297	7567.52	6882.43	6677.43	414.276	540.56	346.012	7042.46	433.616	4.02213	4.57e-81	2.95e-77	CYP6D8	probable cytochrome P450 6d5-like && sp|Q9VFP1|CP6D5_DROME Probable cytochrome P450 6d5 OS=Drosophila melanogaster OX=7227 GN=Cyp6d5 PE=2 SV=1 && PF00067:Cytochrome P450
101890373	661.459	616.801	642.06	3860.17	2831.25	2660.46	640.107	3117.29	-2.28404	1.55e-27	1.17e-24	LOC101890373	cytochrome P450 6a9-like%2C transcript variant X2 && sp|Q27594|CP6A9_DROME Cytochrome P450 6a9 OS=Drosophila melanogaster OX=7227 GN=Cyp6a9 PE=2 SV=3 && PF00067:Cytochrome P450
101895933	15.4658	8.63867	13.2384	217.231	646.709	443.278	12.4476	435.739	-5.15179	2e-27	1.43e-24	LOC101895933	probable cytochrome P450 304a1 && sp|Q9VG17|CP304_DROME Probable cytochrome P450 304a1 OS=Drosophila melanogaster OX=7227 GN=Cyp304a1 PE=2 SV=2 && PF00067:Cytochrome P450
101890041	92.7947	59.6068	86.0493	537.309	580.7	403.414	79.4836	507.141	-2.68137	5.41e-19	1.89e-16	LOC101890041	cytochrome P450 6a9 && sp|Q27594|CP6A9_DROME Cytochrome P450 6a9 OS=Drosophila melanogaster OX=7227 GN=Cyp6a9 PE=2 SV=3 && PF00067:Cytochrome P450
101889924	7.13805	30.2353	15.886	194.162	554.832	390.658	17.7531	379.884	-4.38825	2.39e-18	7.93e-16	LOC101889924	probable cytochrome P450 304a1 && sp|Q9VG17|CP304_DROME Probable cytochrome P450 304a1 OS=Drosophila melanogaster OX=7227 GN=Cyp304a1 PE=2 SV=2 && PF00067:Cytochrome P450
101892899	30.9316	36.2824	29.1244	204.735	289.012	286.217	32.1128	259.988	-3.01012	5.27e-17	1.58e-14	LOC101892899	cytochrome P450 4d8-like && sp|Q9VS79|CP4D8_DROME Cytochrome P450 4d8 OS=Drosophila melanogaster OX=7227 GN=Cyp4d8 PE=2 SV=2 && PF00067:Cytochrome P450
101891933	36.8799	40.6017	46.3343	247.028	360.373	265.488	41.272	290.963	-2.82019	1.57e-16	4.4e-14	LOC101891933	probable cytochrome P450 6a13 && sp|Q9V4U7|C6A14_DROME Probable cytochrome P450 6a14 OS=Drosophila melanogaster OX=7227 GN=Cyp6a14 PE=3 SV=3 && PF00067:Cytochrome P450
101891761	47.587	33.6908	30.4482	237.416	243.519	244.759	37.242	241.898	-2.70071	1.42e-14	3.17e-12	LOC101891761	cytochrome P450 6a9 && sp|Q27594|CP6A9_DROME Cytochrome P450 6a9 OS=Drosophila melanogaster OX=7227 GN=Cyp6a9 PE=2 SV=3 && PF00067:Cytochrome P450
101892278	0	0	0	139.374	141.83	150.682	0	143.962	-9.46432	5.42e-14	1.09e-11	LOC101892278	probable cytochrome P450 6a14 && sp|Q9V4U7|C6A14_DROME Probable cytochrome P450 6a14 OS=Drosophila melanogaster OX=7227 GN=Cyp6a14 PE=3 SV=3 && PF00067:Cytochrome P450
101889539	24.9832	20.7328	22.5052	172.054	154.318	186.559	22.7404	170.977	-2.91523	3.52e-13	5.91e-11	LOC101889539	probable cytochrome P450 6a21 && sp|Q9V774|C6A21_DROME Probable cytochrome P450 6a21 OS=Drosophila melanogaster OX=7227 GN=Cyp6a21 PE=2 SV=1 && PF00067:Cytochrome P450
101890728	1391.92	1380.46	1183.51	3117.16	2970.4	3880.27	1318.63	3322.61	-1.333	7.74e-12	1.03e-09	LOC101890728	probable cytochrome P450 313a4 && sp|Q9VG40|CP134_DROME Probable cytochrome P450 313a4 OS=Drosophila melanogaster OX=7227 GN=Cyp313a4 PE=2 SV=4 && PF00067:Cytochrome P450
101892495	258.16	768.841	401.122	116.305	112.394	99.6577	476.041	109.452	2.12351	2.59e-08	1.73e-06	LOC101892495	probable cytochrome P450 12c1%2C mitochondrial && sp|Q9VVR9|C12C1_DROME Probable cytochrome P450 12c1, mitochondrial OS=Drosophila melanogaster OX=7227 GN=Cyp12c1 PE=2 SV=2 && PF00067:Cytochrome P450
101890543	14.2761	22.4605	7.94302	114.382	111.502	106.833	14.8932	110.906	-2.8644	3.35e-08	2.16e-06	LOC101890543	cytochrome P450 6a2 && sp|Q9V773|C6A20_DROME Probable cytochrome P450 6a20 OS=Drosophila melanogaster OX=7227 GN=Cyp6a20 PE=2 SV=2 && PF00067:Cytochrome P450
101894367	14345.1	11124	13147	6952.34	2990.03	1993.15	12872	3978.51	1.69406	1.36e-06	5.55e-05	LOC101894367	inositol oxygenase && sp|Q4V8T0|MIOX_DANRE Inositol oxygenase OS=Danio rerio OX=7955 GN=miox PE=2 SV=1 && PF05153:Myo-inositol oxygenase
101889704	2.37935	0	5.29534	67.2838	66.9009	20.7288	2.55823	51.6378	-4.44127	7.87e-06	0.000264833	LOC101889704	probable cytochrome P450 6a21 && sp|Q9V774|C6A21_DROME Probable cytochrome P450 6a21 OS=Drosophila melanogaster OX=7227 GN=Cyp6a21 PE=2 SV=1 && PF00067:Cytochrome P450
101897587	85.6566	141.674	83.4017	260.484	234.599	400.225	103.577	298.436	-1.52039	2.14e-05	0.000655919	LOC101897587	cytochrome P450 4e2-like && sp|Q27606|CP4E2_DROME Cytochrome P450 4e2 OS=Drosophila melanogaster OX=7227 GN=Cyp4e2 PE=2 SV=2 && PF00067:Cytochrome P450
101891450	1325.3	1565.33	1425.77	823.746	695.77	373.916	1438.8	631.144	1.18978	2.59e-05	0.000778582	LOC101891450	cysteine dioxygenase type 1%2C transcript variant X1 && sp|Q6NWZ9|CDO1_DANRE Cysteine dioxygenase type 1 OS=Danio rerio OX=7955 GN=cdo1 PE=2 SV=1 && PF05995:Cysteine dioxygenase type I
101897760	73.7599	37.1463	52.9534	130.723	202.487	183.37	54.6199	172.193	-1.66433	4.2e-05	0.00117041	LOC101897760	probable cytochrome P450 4ad1 && sp|Q9V4T3|C4AD1_DROME Probable cytochrome P450 4ad1 OS=Drosophila melanogaster OX=7227 GN=Cyp4ad1 PE=2 SV=1 && PF00067:Cytochrome P450
101891224	342.626	383.557	295.215	673.799	961.589	545.327	340.466	726.905	-1.09249	6.19e-05	0.00159703	LOC101891224	cytochrome P450 4p1 && sp|Q9V558|CP4P1_DROME Cytochrome P450 4p1 OS=Drosophila melanogaster OX=7227 GN=Cyp4p1 PE=2 SV=1 && PF00067:Cytochrome P450
101899899	67.8115	22.4605	119.145	160.52	300.608	319.702	69.8057	260.277	-1.91052	0.00018018	0.00387897	LOC101899899	cytochrome P450 6a2-like && sp|Q9V4U7|C6A14_DROME Probable cytochrome P450 6a14 OS=Drosophila melanogaster OX=7227 GN=Cyp6a14 PE=3 SV=3 && PF00067:Cytochrome P450
101889524	1587.03	1418.47	1526.38	1115.95	591.404	537.354	1510.63	748.236	1.01414	0.000335865	0.00637058	LOC101889524	cytochrome P450 CYP12A2-like && sp|O18635|C12A2_MUSDO Cytochrome P450 CYP12A2 OS=Musca domestica OX=7370 GN=CYP12A2 PE=2 SV=1 && PF00067:Cytochrome P450
101901025	235.556	331.725	191.956	404.664	854.548	452.047	253.079	570.42	-1.16948	0.000631548	0.0108049	LOC101901025	cytochrome P450 315a1%2C mitochondrial && sp|Q9VGH1|CP315_DROME Cytochrome P450 315a1, mitochondrial OS=Drosophila melanogaster OX=7227 GN=sad PE=2 SV=1 && PF00067:Cytochrome P450
101890089	82.0876	55.2875	91.3447	134.568	457.602	126.765	76.2399	239.645	-1.65607	0.000973042	0.0152164	LOC101890089	probable cytochrome P450 304a1 && sp|Q9VG17|CP304_DROME Probable cytochrome P450 304a1 OS=Drosophila melanogaster OX=7227 GN=Cyp304a1 PE=2 SV=2 && PF00067:Cytochrome P450
101891061	161.796	112.303	142.974	210.502	280.092	388.266	139.024	292.954	-1.07924	0.00118622	0.0177138	LOC101891061	probable cytochrome P450 317a1 && sp|Q9V776|CP317_DROME Probable cytochrome P450 317a1 OS=Drosophila melanogaster OX=7227 GN=Cyp317a1 PE=3 SV=2 && PF00067:Cytochrome P450
101889365	2.37935	15.5496	9.26685	38.4479	44.6006	67.7672	9.06527	50.2719	-2.44607	0.00128462	0.0188991	LOC101889365	cytochrome P450 6A1-like && sp|P13527|CP6A1_MUSDO Cytochrome P450 6A1 OS=Musca domestica OX=7370 GN=CYP6A1 PE=2 SV=1 && PF00067:Cytochrome P450
101892970	44.018	15.5496	55.6011	125.917	120.422	106.833	38.3896	117.724	-1.63291	0.0013138	0.0192262	LOC101892970	probable cytochrome P450 6a18 && sp|Q9VB31|C6A18_DROME Probable cytochrome P450 6a18 OS=Drosophila melanogaster OX=7227 GN=Cyp6a18 PE=2 SV=1 && PF00067:Cytochrome P450
101897022	8.32773	0	5.29534	26.9135	38.3565	44.6467	4.54102	36.6389	-3.06341	0.00178894	0.0243698	LOC101897022	probable cytochrome P450 6a21 && sp|Q9V774|C6A21_DROME Probable cytochrome P450 6a21 OS=Drosophila melanogaster OX=7227 GN=Cyp6a21 PE=2 SV=1 && PF00067:Cytochrome P450
101897669	74.9495	64.79	56.9249	156.675	122.206	138.724	65.5548	139.201	-1.08512	0.00302834	0.0361912	LOC101897669	cytochrome P450 4d2 && sp|Q27589|CP4D2_DROME Cytochrome P450 4d2 OS=Drosophila melanogaster OX=7227 GN=Cyp4d2 PE=2 SV=2 && PF00067:Cytochrome P450
101893688	3281.12	3084	3518.76	438.306	421.922	593.163	3294.63	484.463	2.76463	7.2e-41	1.03e-37	attacin	sarcotoxin II-1-like && sp|P24491|SRX21_SARPE Sarcotoxin II-1 OS=Sarcophaga peregrina OX=7386 PE=2 SV=1 && PF03769:Attacin, C-terminal region
105262584	1446.65	518.32	1305.3	53.827	33.0045	24.7151	1090.09	37.1822	4.8794	6.21e-35	6.68e-32	LOC105262584	attacin-A && sp|Q8WTD3|ATTA_GLOMM Attacin-A OS=Glossina morsitans morsitans OX=37546 PE=1 SV=1 && PF03769:Attacin, C-terminal region|PF03768:Attacin, N-terminal region
109612355	6088.76	5617.72	6570.2	1381.24	1044.55	1314.68	6092.23	1246.82	2.28863	1.29e-33	1.19e-30	LOC109612355	uncharacterized LOC109612355 && - && PF03769:Attacin, C-terminal region
101893852	26672.5	26041.3	24847.1	6967.72	7881.82	7398.59	25853.6	7416.04	1.80164	7.71e-30	6.22e-27	LOC101893852	sarcotoxin-2A-like && sp|P24491|SRX21_SARPE Sarcotoxin II-1 OS=Sarcophaga peregrina OX=7386 PE=2 SV=1 && PF03769:Attacin, C-terminal region
101893190	1001.71	1837.44	2078.42	0	0	1.59452	1639.19	0.531508	11.4568	6.57e-27	4.46e-24	LOC101893190	sarcotoxin II-1-like && sp|P24491|SRX21_SARPE Sarcotoxin II-1 OS=Sarcophaga peregrina OX=7386 PE=2 SV=1 && PF03769:Attacin, C-terminal region
101889508	32743.4	27021.7	34131.1	10666.4	8687.31	7344.38	31298.8	8899.36	1.81436	2.48e-19	9.15e-17	attacin	attacin-A-like%2C transcript variant X2 && sp|Q8WTD3|ATTA_GLOMM Attacin-A OS=Glossina morsitans morsitans OX=37546 PE=1 SV=1 && PF03768:Attacin, N-terminal region|PF03769:Attacin, C-terminal region
101893243	807.789	526.095	524.239	100.926	47.2767	94.8741	619.374	81.0255	2.9341	3.91e-18	1.26e-15	LOC101893243	pregnancy zone protein-like && sp|Q6YHK3|CD109_HUMAN CD109 antigen OS=Homo sapiens OX=9606 GN=CD109 PE=1 SV=2 && PF01835:MG2 domain|PF17791:Macroglobulin domain MG3|PF07678:A-macroglobulin TED domain|PF00207:Alpha-2-macroglobulin family|PF07703:Alpha-2-macroglobulin bait region domain
101897128	136.813	228.061	198.575	755.501	875.956	1142.48	187.816	924.644	-2.29711	9.9e-17	2.84e-14	LOC101897128	CD109 antigen && sp|Q6YHK3|CD109_HUMAN CD109 antigen OS=Homo sapiens OX=9606 GN=CD109 PE=1 SV=2 && PF07703:Alpha-2-macroglobulin bait region domain|PF00207:Alpha-2-macroglobulin family|PF07678:A-macroglobulin TED domain|PF07677:A-macroglobulin receptor binding domain|PF01835:MG2 domain|PF17791:Macroglobulin domain MG3
101897067	10332.3	12660	15073.2	2828.8	4383.35	3435.4	12688.5	3549.18	1.83789	3.65e-16	1e-13	diptericin	diptericin-D-like && sp|P18684|DIPD_PROTE Diptericin-D OS=Protophormia terraenovae OX=34676 PE=1 SV=1 && PF03769:Attacin, C-terminal region
101894491	4978.79	3306.02	3010.4	1017.91	453.142	395.442	3765.07	622.164	2.59803	9.24e-15	2.17e-12	LOC101894491	uncharacterized LOC101894491 && - && PF03769:Attacin, C-terminal region
101889957	34754	32632.6	30856	12527.3	8478.58	6584.58	32747.5	9196.81	1.83225	1.4e-14	3.17e-12	LOC101889957	attacin-A-like && sp|Q8WTD3|ATTA_GLOMM Attacin-A OS=Glossina morsitans morsitans OX=37546 PE=1 SV=1 && PF03768:Attacin, N-terminal region|PF03769:Attacin, C-terminal region
101894811	27.3625	22.4605	38.3912	187.433	285.444	191.343	29.4048	221.407	-2.92739	2.77e-13	4.9e-11	LOC101894811	CD109 antigen && sp|Q8R422|CD109_MOUSE CD109 antigen OS=Mus musculus OX=10090 GN=Cd109 PE=1 SV=1 && PF07703:Alpha-2-macroglobulin bait region domain|PF07678:A-macroglobulin TED domain|PF00207:Alpha-2-macroglobulin family|PF07677:A-macroglobulin receptor binding domain
101896914	732.84	1139.44	1314.57	228.765	342.533	273.461	1062.28	281.586	1.91515	6.14e-12	8.62e-10	LOC101896914	attacin-A-like && sp|Q8WTD3|ATTA_GLOMM Attacin-A OS=Glossina morsitans morsitans OX=37546 PE=1 SV=1 && PF03768:Attacin, N-terminal region|PF03769:Attacin, C-terminal region
101896897	12051.4	6096.31	13286	3905.34	2034.68	2424.47	10477.9	2788.17	1.90995	6.03e-10	5.77e-08	LOC101896897	diptericin-D-like && sp|P18684|DIPD_PROTE Diptericin-D OS=Protophormia terraenovae OX=34676 PE=1 SV=1 && PF03769:Attacin, C-terminal region
105261739	2771.94	3153.11	3122.93	1538.88	1032.06	1152.84	3016	1241.26	1.28116	1.15e-09	1.03e-07	LOC105261739	uncharacterized LOC105261739 && - && PF03769:Attacin, C-terminal region
101899922	422.335	526.095	361.407	1251.48	1377.27	964.687	436.612	1197.81	-1.45346	1.76e-09	1.51e-07	LOC101899922	C3 and PZP-like alpha-2-macroglobulin domain-containing protein 8 && sp|Q6YHK3|CD109_HUMAN CD109 antigen OS=Homo sapiens OX=9606 GN=CD109 PE=1 SV=2 && PF17791:Macroglobulin domain MG3|PF07677:A-macroglobulin receptor binding domain|PF07703:Alpha-2-macroglobulin bait region domain|PF00207:Alpha-2-macroglobulin family|PF07678:A-macroglobulin TED domain|PF01835:MG2 domain
101888005	4.7587	0	2.64767	63.439	59.7648	61.3892	2.46879	61.531	-4.73995	6.85e-08	4.14e-06	LOC101888005	peritrophin-44 && - && PF01607:Chitin binding Peritrophin-A domain
101893350	4313.76	3420.91	3884.13	1974.3	1740.32	983.024	3872.94	1565.88	1.30669	5.11e-07	2.42e-05	LOC101893350	sarcotoxin II-1-like && sp|P24491|SRX21_SARPE Sarcotoxin II-1 OS=Sarcophaga peregrina OX=7386 PE=2 SV=1 && PF03769:Attacin, C-terminal region
101891167	98.743	82.0673	68.8395	30.7583	14.2722	23.1206	83.2166	22.717	1.87597	0.000299008	0.00578186	LOC101891167	cobra venom factor-like && - && PF07677:A-macroglobulin receptor binding domain
101889135	327.161	451.802	477.905	659.381	1227.41	684.848	418.956	857.213	-1.0327	0.00049993	0.00887033	LOC101889135	peritrophin-1 && - && PF01607:Chitin binding Peritrophin-A domain
101890591	0	0	0	4.80599	22.3003	11.9589	0	13.0217	-5.9983	0.00139007	0.020062	LOC101890591	peritrophin-44 && - && PF01607:Chitin binding Peritrophin-A domain
101890485	58.2941	0	27.8006	1.92239	0.892012	0	28.6982	0.938136	4.97015	0.00179043	0.0243698	LOC101890485	uncharacterized LOC101890485 && - && PF01607:Chitin binding Peritrophin-A domain
101893409	11.8968	0	11.9145	41.3315	53.5207	61.3892	7.93709	52.0805	-2.75487	0.0019087	0.0256286	LOC101893409	alpha-2-macroglobulin && sp|Q6YHK3|CD109_HUMAN CD109 antigen OS=Homo sapiens OX=9606 GN=CD109 PE=1 SV=2 && PF17791:Macroglobulin domain MG3|PF00207:Alpha-2-macroglobulin family|PF07703:Alpha-2-macroglobulin bait region domain|PF07677:A-macroglobulin receptor binding domain|PF07678:A-macroglobulin TED domain
101899440	46.3973	29.3715	50.3058	3.84479	5.35207	16.7425	42.0249	8.64645	2.26304	0.00403106	0.0443142	LOC101899440	anosmin-1 && sp|P23352|KALM_HUMAN Anosmin-1 OS=Homo sapiens OX=9606 GN=ANOS1 PE=1 SV=3 && PF00095:WAP-type (Whey Acidic Protein) 'four-disulfide core'
101892557	731.65	533.87	1074.95	279.708	269.388	600.338	780.158	383.145	1.02385	0.00410452	0.0449306	LOC101892557	Chitin binding Peritrophin-A%2C transcript variant X1 && sp|H9J9M0|CDA1_BOMMO Chitin deacetylase 1 OS=Bombyx mori OX=7091 GN=CDA1 PE=1 SV=1 && PF00057:Low-density lipoprotein receptor domain class A|PF01607:Chitin binding Peritrophin-A domain
101893243	807.789	526.095	524.239	100.926	47.2767	94.8741	619.374	81.0255	2.9341	3.91e-18	1.26e-15	LOC101893243	pregnancy zone protein-like && sp|Q6YHK3|CD109_HUMAN CD109 antigen OS=Homo sapiens OX=9606 GN=CD109 PE=1 SV=2 && PF01835:MG2 domain|PF17791:Macroglobulin domain MG3|PF07678:A-macroglobulin TED domain|PF00207:Alpha-2-macroglobulin family|PF07703:Alpha-2-macroglobulin bait region domain
101897128	136.813	228.061	198.575	755.501	875.956	1142.48	187.816	924.644	-2.29711	9.9e-17	2.84e-14	LOC101897128	CD109 antigen && sp|Q6YHK3|CD109_HUMAN CD109 antigen OS=Homo sapiens OX=9606 GN=CD109 PE=1 SV=2 && PF07703:Alpha-2-macroglobulin bait region domain|PF00207:Alpha-2-macroglobulin family|PF07678:A-macroglobulin TED domain|PF07677:A-macroglobulin receptor binding domain|PF01835:MG2 domain|PF17791:Macroglobulin domain MG3
101894811	27.3625	22.4605	38.3912	187.433	285.444	191.343	29.4048	221.407	-2.92739	2.77e-13	4.9e-11	LOC101894811	CD109 antigen && sp|Q8R422|CD109_MOUSE CD109 antigen OS=Mus musculus OX=10090 GN=Cd109 PE=1 SV=1 && PF07703:Alpha-2-macroglobulin bait region domain|PF07678:A-macroglobulin TED domain|PF00207:Alpha-2-macroglobulin family|PF07677:A-macroglobulin receptor binding domain
101899922	422.335	526.095	361.407	1251.48	1377.27	964.687	436.612	1197.81	-1.45346	1.76e-09	1.51e-07	LOC101899922	C3 and PZP-like alpha-2-macroglobulin domain-containing protein 8 && sp|Q6YHK3|CD109_HUMAN CD109 antigen OS=Homo sapiens OX=9606 GN=CD109 PE=1 SV=2 && PF17791:Macroglobulin domain MG3|PF07677:A-macroglobulin receptor binding domain|PF07703:Alpha-2-macroglobulin bait region domain|PF00207:Alpha-2-macroglobulin family|PF07678:A-macroglobulin TED domain|PF01835:MG2 domain
101893409	11.8968	0	11.9145	41.3315	53.5207	61.3892	7.93709	52.0805	-2.75487	0.0019087	0.0256286	LOC101893409	alpha-2-macroglobulin && sp|Q6YHK3|CD109_HUMAN CD109 antigen OS=Homo sapiens OX=9606 GN=CD109 PE=1 SV=2 && PF17791:Macroglobulin domain MG3|PF00207:Alpha-2-macroglobulin family|PF07703:Alpha-2-macroglobulin bait region domain|PF07677:A-macroglobulin receptor binding domain|PF07678:A-macroglobulin TED domain

## Sheet: SI-5 Fig. 6D Toll & IMD
sample	WT -t1	WT -t2	WT -t3	pirk-KO t1	pirk-KO t2	pirk-KO t3
101890896 PGRP-SA	2.01938	3.45602	1.41652	3.16584	11.8458	7.70656
101898829 PGRP-SD	218.386	250.911	190.315	573.448	415.752	627.312
101895074 PGRP-LB	76.6341	53.2429	53.8087	223.422	252.254	335.592
101893184 PGRP-SB	1982.04	1066.88	1082.67	2744.57	3233.97	5346.18
101890896 PGRP-SC	2.01938	3.45602	1.41652	3.16584	11.8458	7.70656
101892676 PGRP-SC	228.094	265.502	212.343	132.298	256.886	379.909
101895247 PGRP-SC	115.944	42.9289	60.0195	184.149	72.913	351.228
101896158 PGRP-SC	0	0.18413	0	0.2	0.1	0.276359
101896892 PGRP-SC	110.92	96.3462	82.3752	58.4605	73.546	147.607
101898359 PGRP-SC	0.368491	0	0	2.2867	11.7979	2.74043
101900542 PGRP-SC	0	0	0	0.4	0.3	0.405719
105262052 PGRP-SC	1.14642	1.3694	1.50064	1.01631	0.5	0.685106
101889083 PGRP-LE	13.684	10.3388	11.4429	14.2079	13.5575	18.6357
101888609 Pirk	3.18405	4.96822	3.29834	7.49826	17.0522	12.2382
101893515 Relish	39.3662	43.836	43.6091	60.2383	70.2773	59.9913
101896897 Diptericin	595.526	326.751	359.803	2312.97	1176.42	2574.54
101897067 Diptericin	633.786	1000.39	789.562	1996.46	2459.56	2940.64
101887613 Attacin	0.300615	0.371576	0.418068	0.109854	0.3	0.246845
101895380 Attacin	9.5706	10.8301	14.7831	10.7825	10.7975	11.7833
101897244 Attacin	48.4356	32.5588	67.7289	64.7288	73.9353	57.1485
101887777 Attacin	27.3962	14.6828	44.8867	34.9491	39.8142	73.4543
109612355 Attacin	688.434	500.682	543.726	798.145	740.417	869.572
101889508 Attacin	2099.97	1574.05	1270.54	2831.1	2349.13	2979.59
101896914 Attacin	27.0929	41.4254	33.568	80.5263	125.888	145.843
101894491 Attacin	166.892	58.2796	50.8107	614.974	410.583	375.432
105262584 Attacin	4.86961	3.32186	2.37666	125.844	45.3348	114.645
101889469 Cecropin	35.1605	34.1368	31.5194	0.458714	0.669812	0.3
101889801 Cecropin	0	0.317759	0	1.86852	2.3	4.54852
105261417 Cecropin	783.227	234.351	207.485	1058.3	495.209	1125.75
101888936 Cecropin	87.6414	58.955	61.7227	116.366	83.0062	155.293
101901181 Cecropin	697.246	543.335	346.795	5120.66	3792.62	6170.47
101889296 Sarcotoxin	791.519	790.909	466.327	587.506	265.26	513.391
101889972 Sarcotoxin	0	0.251057	0	1.52447	2.00342	8.90638
101889632 Sarcotoxin	9.55168	6.41971	4.98136	30.58	13.8727	58.0403
101893688 Sarcotoxin	239.811	211.279	119.965	341.263	322.511	369.513
101893190 Sarcotoxin	0	0	0.203438	106.383	196.204	222.864
101893852 Sarcotoxin	352.94	387.605	340.849	1350.96	1326.19	1270.66
101889116 Sarcotoxin	29.6909	8.8472	4.42408	1604.97	919.94	1866.32
101901352 Sarcotoxin	158.644	239.955	156.936	815.658	415.256	816.34
101888757 Sarcotoxin	132.306	81.2252	150.411	523.029	344.688	636.511
105261733 Defensin	4161.96	1660.42	703.898	1751.04	382.308	2615.56
105261775 Defensin	876.679	1093.33	733.259	442.793	406.195	406.734
101888043 Defensin	74.0428	66.3526	49.6138	157.624	35.7516	73.0818
101888225 Defensin	2916.23	2827.85	679.073	4920.76	1948.58	1658.5
101887540 Defensin	12504.3	6383.28	7071.09	7055.18	6253.87	12319.6
101887709 Defensin	1467.47	1084.45	883.533	1442.97	818.753	1510.06
101887872 Defensin	636.157	944.444	610.516	1338.08	1859.7	2538.06

## Sheet: SI-6 Fig. 6F CCM
SAMPLE	WT -t1	WT -t2	WT -t3	Pirk-KO t1	Pirk-KO t2	Pirk-KO t3
105261744 HK2	81.1588	65.4048	62.4758	109.797	120.883	112.046
101891381 HK2	233.03	202.697	144.738	232.185	255.174	303.674
101896114 HK1	27.4983	21.571	20.2821	41.5958	40.8335	38.1751
101891392 PFK1	66.8949	49.0623	53.5985	103.825	89.2376	88.4333
101887606 FBA	111.806	57.1378	81.4031	241.957	249.784	154.447
101896342 FBA	58.7473	64.9128	36.6509	45.5575	106.392	56.2974
101887841 TPI	435.164	339.563	343.033	852.743	893.671	867.974
101891322 PGAM	806.276	495.916	510.712	913.128	733.272	903.059
101896402 PGAM	7.34075	4.785	5.27644	13.0048	10.2994	12.7951
101892944 PK	796.01	479.725	558.353	874.792	889.302	864.762
101888175 CS	354.37	291.765	335.948	429.223	349.198	439.012
109613946 IDH	0.1	0.2	0.3	306.449	203.228	420.626
101895317 IDH3G	2.29292	3.21628	1.49802	3.29218	5.13315	3.76151
101888669 OGDH	0.320125	0.686344	0.34871	1.10025	1.02643	0.858439
109613946 NDUFA6	232.767	95.4391	78.4995	306.449	203.228	420.626
101887704 QCR6	1737.33	994.551	628.283	2776.56	1222.8	3115.02
101887860 COX4	9.3815	8.57452	4.18972	10.2126	9.1605	17.7028
101899700 LDH	122.49	206.399	246.993	45.5205	46.303	42.7824
101887592 PGLS	3.24311	2.86239	2.22871	2.81755	0.1	2.48723
101897293 6PGD	81.7361	143.025	108.547	60.5095	76.2221	62.8456
101894695 RPE	12.7276	18.0524	7.91611	10.9522	1.6915	6.8624
