# Supplementary material for: Resource reallocation under persistent immune activation drives trade-offs between life history and immunity in pirk-deficient Musca domestica
Source: BMC Biol. 2025 Jul 22;23:220. doi: 10.1186/s12915-025-02324-6 (PMC12285093; doi:10.1186/s12915-025-02324-6)
Supplement: Supplementary file 4 — Additional file 4: Table S1. Table S1 PCR primers used in this study. [file 12915_2025_2324_MOESM4_ESM.xlsx]

## Sheet: Table S1
Table S1 PCR primers used in this study.
Purpose/Primer name	Primer sequence（5' to 3'）
qRT-PCR
β-actin-F	GAGAAATCCTATGAACTTCCCGACG
β-actin-R	GGATACCGCAAGATTCCATACCCAA
Pirk-F1	CAGCAGCCACAGTAAGA
Pirk-R1	GGCAGATTTGGTAGGGA
defensin-F	ACACCCACCAACCATCAA
defensin-R	CAGGCTCCAACTGCTTCA
diptericin-F	CCACCACAGATCAAGGAC
diptericin-R	CACCACGGTAATCAGGAC
attacin-F	CCACGGGTCACAGCGATTC
attacin-R	TCCATTTCAGCGAGCCAC
cecropin-F	TTTTCGTTTCCTTAGTCTTG
cecropin-R	TGTAGCATCGCGGGTA
Generation of deletion mutation
Pirk-gRNA-F	TAATACGACTCACTATAGTGTGCCTCAAAAGATC
Pirk-gRNA-R	TTCTAGCTCTAAAACCATGGATCTTTTGAGGCAC
Screening mutants by DNA-PAGE
Pirk-F2	ATACGTGTTTATGACAGCAGCG
Pirk-R2	TACTTGAGATGGCCATGATTTG
