# Supplementary material for: Resource reallocation under persistent immune activation drives trade-offs between life history and immunity in pirk-deficient Musca domestica
Source: BMC Biol. 2025 Jul 22;23:220. doi: 10.1186/s12915-025-02324-6 (PMC12285093; doi:10.1186/s12915-025-02324-6)
Supplement: Supplementary file 5 — Additional file 5: The individual data values for Figs. 1C–E, 3B–G, 4B–G, 5A–G, S1, and S2. [file 12915_2025_2324_MOESM5_ESM.xlsx]

## Sheet: Fig 1C
egg	1st-instar	2nd-instar	3rd-instar	pupa	adult
0.927	5.155	3.521	4.492	1.44	5.533
1.171	7.87	2.197	4.114	1.438	4.251
1.28	7.292	2.443	2.628	0.776	5.225
1.9	8.548	5.175	3.438	0.44	4.804
0.896	5.692	1.701	5.989	2.174	7.062
0.9	6.488	1.999	3.317	2.785	5.559

## Sheet: Fig 1D
fat body	intestine	muscle	hemocyte
27.898	296.655	3.28	3.831
36.391	456.32	3.284	5.411
32.804	265.844	3.427	4.435
27.158	473.864	3.053	4.855
14.309	375.541	3.012	4.244
10.332	598.774	2.236	4.37

## Sheet: Fig 1E
	ctrl						3 h						6 h						12 h						24 h						48 h						60 h
E. coli	0.983	1.04	1.054	0.952	1.053	0.92	1.983	0.814	0.341	1.882	1.895	0.935	1.215	2.349	3.866	1.292	1.285	2.201	1.365	1.664	2.171	1.663	1.908	1.291	1.089	3.109	1.076	3.218	4.841	1.063	5.808	7.442	6.608	8.108	4.67	8.808	12.094	12.172	10.851	7.041	9.207	7.122
S. aureus	0.983	1.04	1.054	0.952	1.053	0.92	0.745	2	1.947	0.028	0.588	0.889	1.869	0.438	7.11	0.917	2.589	4.292	2.415	7.364	6.218	2.244	1.603	8.314	15.532	17.538	34.678	24.026	12.46	32.652	7.217	24.194	7.581	5.461	14.297	11.297	6.263	8.123	17.028	18.389	5.381	8.384

## Sheet: Fig 3B
WT	pirk-KO
26.1	20.87
26.01	21.47
26.11	16.22
27.11	18.38
25.32	23.2
22.07	22.71
24.35	22.13
21.84	17.32
23.97	21.93
25.09	22.18

## Sheet: Fig 3C
WT	pirk-KO
21.55	14.1
17.19	15.92
17.18	14.4
18.83	14.28
15.58	18.8
18.01	16.06
19.16	17.16
18.16	15.2
14.35	13.22
18.43	14.18

## Sheet: Fig 3D
WT	pirk-KO
21.56	15.44
17.64	14.31
22.55	13.63
16.69	11.45
14.07	11.58
16.83	13.98
22.5	12.65
16.81	14.27
18.46	14.98
17.04	14.75

## Sheet: Fig 3E
WT	pirk-KO
96.67	85.06
99.19	89.65
98.33	83.8
99.95	90.96
97.07	81.89
99.8	94.65
98.16	79.89
98.4	92.2
98.32	89.09
99.3	86.4

## Sheet: Fig 3F
	WT	pirk-KO
0	0
1	1
1	1
2	1
2	1
2	1
3	1
3	1
4	1
4	1
5	1
5	1
6	1
7	1
8	1
9	1
10	0
11	1
11	1
12	1
13	1
13	1
13	1
14	1
14	1
15	1
16	1
17	0
18	1
18	1
19	1
20	1
21	1
21	1
22	1
22	1
22	1
22	1
23	1
23	1
23	1
23	1
23	1
23	1
23	1
24	1
24	1
24	1
25	1
25	1
25	1
26	1
26	1
26	1
27	1
28	1
28	1
28	1
28	1
28	1
29	1
30	1
30	1
30	1
30	1
30	1
30	1
31	1
31	1
31	1
31	1
31	1
32	1
32	1
33	1
33	1
33	1
34	1
35	1
35	1
35	1
36	1
36	1
37	1
37	1
37	1
37	1
38	1
38	1
38	1
38	1
39	1
39	1
39	1
40	1
40	1
41	1
41	1
42	0
43	1
44	0
45	1
46	1
47	0
48	1
49	0
50	1
0		0
1		1
2		1
2		1
3		1
3		1
4		1
4		1
5		1
6		1
7		0
8		0
9		1
10		1
11		1
11		1
12		1
13		1
13		1
13		1
13		1
13		1
14		1
14		1
14		1
14		1
14		1
15		1
15		1
15		1
15		1
16		1
16		1
16		1
16		1
16		1
17		1
17		1
17		1
17		1
17		1
17		1
18		1
18		1
18		1
18		1
18		1
19		1
19		1
19		1
19		1
20		1
20		1
20		1
21		1
21		1
21		1
21		1
21		1
22		1
22		1
22		1
22		1
23		1
23		1
23		1
23		1
23		1
23		1
24		1
24		1
25		1
25		1
25		1
25		1
25		1
26		1
26		1
26		1
27		1
27		1
27		1
28		1
28		1
29		1
29		1
30		1
30		1
31		1
31		1
32		0
33		1
34		1
35		1
35		1
35		1
36		1
36		1
37		1
38		1
39		1
40		0
41		1
42		1

## Sheet: Fig 3G
	WT						pirk-KO						WT♀×pirk-KO♂						pirk-KO♀×WT♂
4	54	36	40	31	63	57	0	26	19	15	22	10	9	50	36	24	19	41	0	26	16	20	15	19
6	95	90	78	53	106	82	27	37	32	43	68	19	55	39	33	64	23	56	30	23	19	24	31	37
8	158	185	127	91	131	160	36	46	41	47	76	38	137	136	86	173	65	203	79	69	19	111	89	95
10	191	217	147	128	153	216	87	123	88	132	126	68	150	153	89	181	99	212	79	69	58	172	154	138
12	272	333	212	226	182	289	110	159	108	182	146	79	183	169	165	203	128	223	122	93	66	204	182	151
14	311	363	241	276	238	335	167	269	168	218	230	129	232	234	221	216	140	319	183	155	93	247	190	213
16	371	412	261	299	303	385	219	281	182	279	248	164	277	302	244	278	153	347	188	164	130	263	190	222
18	416	455	348	342	365	473	219	384	221	365	275	227	313	340	254	313	236	360	205	187	159	274	199	236
20	489	481	359	400	378	510	275	396	237	376	298	285	370	402	302	391	343	384	246	197	185	287	217	236
22	521	515	435	517	492	594	275	406	247	376	308	303	394	441	318	399	392	394	246	212	201	298	231	258
24	612	526	494	556	565	623	310	418	277	410	323	300	457	500	414	532	406	430	256	221	213	308	243	268

## Sheet: Fig 4B
WT	pirk-KO
74	31
128	18
85	15
50	2
111	6
86	24

[truncated: 13 more sheets: Fig 4C, Fig 4D, Fig 4F, Fig 4G, Fig 5A, Fig 5B, Fig 5C, Fig 5D, Fig 5E, Fig 5F, Fig 5G, Fig S1, Fig S2]
